# Supplementary material for: Genetic control of functional traits related to photosynthesis and water use efficiency in Pinus pinaster Ait. drought response: integration of genome annotation, allele association and QTL detection for candidate gene identification
Source: BMC Genomics. 2014 Jun 12;15(1):464. doi: 10.1186/1471-2164-15-464 (PMC4144121; doi:10.1186/1471-2164-15-464)
Supplement: Supplementary file 1 — Additional file 1: Identical markers based on recombination rate. Not positioned markers correspond to unlinked markers or markers which position could not be reliably estimated. (XLSX 31 KB) [file 12864_2013_6163_MOESM1_ESM.xlsx]

## Sheet: Identical markers
Identical marker not mapped	Identical marker mapped	Distorsion	Map	LG
FN694080-501	FN694080-280	no	Gal1056, GxO	LG1
CT577086-216	CT577086-2083	no	Gal1056, GxO	LG1
F51TW9001ADX59-1208	BX254645-1486	no	Gal1056, Oria6	LG1
AL751043-937	BX680638-939	no	Gal1056, Oria6	LG1
m657	m1211	no	Gal1056, GxO	LG1
FN694080-501	FN694080-280	no	Gal1056, GxO	LG1
BX252921-420	FN694912-756	no	Gal1056, GxO	LG1
BX252921-628	FN694912-756	no	Gal1056, GxO	LG1
BX678010-570	F7JJN6E01A68H5-636	no	Gal1056, GxO	LG1
CT574987-885	CT574987-1033	no	Gal1056, GxO	LG1
CT576546-673	AL749660-185	no	Gal1056, GxO	LG1
CT577086-216	CT577086-2083	no	Gal1056, GxO	LG1
F51TW9001A8TPZ-1111	CT575003-1202	no	Gal1056, GxO	LG1
F51TW9001ADX59-1208	BX254645-1486	no	Gal1056, Oria6	LG1
F51TW9001B4DKA-140	CT575003-1202	no	Gal1056, GxO	LG1
F51TW9001B4DKA-523	CT575003-1202	no	Gal1056, GxO	LG1
F51TW9001B4DKA-535	CT575003-1202	no	Gal1056, GxO	LG1
F51TW9001B4DKA-591	CT575003-1202	no	Gal1056, GxO	LG1
F51TW9001B4DKA-592	CT575003-1202	no	Gal1056, GxO	LG1
F51TW9001B4DKA-762	CT575003-1202	no	Gal1056, GxO	LG1
F51TW9001B4DKA-846	CT575003-1202	no	Gal1056, GxO	LG1
F51TW9001C79D9-267	BX678940-265	no	Gal1056	LG1
F51TW9001C79D9-555	BX678940-265	no	Gal1056	LG1
F51TW9001CH564-1354	AL750578-1296	no	Gal1056, GxO	LG1
F51TW9001CH564-1897	AL750578-1296	no	Gal1056, GxO	LG1
AL751043-937	BX680638-939	no	Gal1056, Oria6	LG1
F51TW9001E00YW-2335	AL749660-185	no	Gal1056, GxO	LG1
BX251166-313	BX251166-1154	no	Oria6, GxO	LG1
BX252410-10	BX251132-467	no	Oria6, GxO	LG1
BX252410-65	BX251132-467	no	Oria6, GxO	LG1
AL749621-2807	AL749621-2679	no	Oria6, GxO	LG1
CT574929-2475	CT574929-1251	no	Oria6, GxO	LG1
CT580184-1004	CT574929-1251	no	Oria6, GxO	LG1
CT580184-929	CT574929-1251	no	Oria6, GxO	LG1
BX250498-441	BX250498-303	no	Oria6	LG1
BX250498-561	BX250498-303	no	Oria6	LG1
BX250498-800	BX250498-303	no	Oria6	LG1
F51TW9001C576X-653	BX681617-1589	no	Oria6	LG1
F51TW9001C576X-984	BX681617-1589	no	Oria6	LG1
BX254078-455	FN693976-89	no	Gal1056, GxO	LG10
CR394158-257	CR393072-900	no	Gal1056, GxO	LG10
CT574928-1889	CR394211-641	no	Gal1056, GxO	LG10
CT575172-736	CT575172-251	no	Gal1056, GxO	LG10
CT575172-754	CT575172-251	no	Gal1056, GxO	LG10
CT576656-860	BX680861-1107	no	Gal1056, GxO	LG10
CT582058-211	COS_F51TW9001A7SWZ-276	no	Oria6	LG10
AL749993-661	AL749993-1502	no	Oria6, GxO	LG10
CT575880-261	CT575880-1377	no	Oria6, GxO	LG10
CT575880-504	CT575880-1377	no	Oria6, GxO	LG10
CT583450-683	CT583450-510	no	Oria6, GxO	LG10
CT583593-733	BX250792-1523	no	Oria6, GxO	LG10
F51TW9001A074I-269	F51TW9001A074I-1012	no	Oria6, GxO	LG10
F51TW9001A074I-730	F51TW9001A074I-1012	no	Oria6, GxO	LG10
AL750599-134	BX255601-1425	no	Oria6, GxO	LG10
F51TW9001AIYX9-1182	BX253468-407	no	Oria6, GxO	LG10
F51TW9001ALW0E-1015	BX253468-407	no	Oria6, GxO	LG10
F51TW9001ALW0E-693	F51TW9001ALW0E-521	no	Oria6, GxO	LG10
F51TW9001AMRX9-2298	CT583571-1032	no	Oria6, GxO	LG10
F51TW9001APC7V-104	CT583571-1032	no	Oria6, GxO	LG10
F51TW9001B3CSX-1867	CT583571-1032	no	Oria6, GxO	LG10
AL750778-751	AL750778-661	no	Oria6, GxO	LG10
F51TW9001CDDVW-455	F51TW9001A5I7Z-955	no	Oria6, GxO	LG10
CT583450-683	CT583450-510	no	Oria6, GxO	LG10
AL750599-134	BX255601-1425	no	Oria6, GxO	LG10
BX251850-1775	BX251850-1163	no	Gal1056, GxO	LG11
BX252695-2148	BX252695-1883	no	Gal1056, GxO	LG11
BX252695-2465	BX252695-1883	no	Gal1056, GxO	LG11
BX254138-522	BX254138-1099	no	Gal1056	LG11
BX254138-852	BX254138-1099	no	Gal1056	LG11
BX254194-1924	BX254194-1519	no	Gal1056, Oria6, GxO	LG11
BX254194-72	BX254194-1903	no	Gal1056, Oria6, GxO	LG11
i13416s595	i13416s241	no	Gal1056, GxO	LG11
i14470s566	i13416s241	no	Gal1056, GxO	LG11
FN692894-203	FN692894-137	no	Gal1056, GxO	LG11
FN692894-88	FN692894-137	no	Gal1056, GxO	LG11
384_Korrigan-2892	384_Korrigan-2387	no	Gal1056, GxO	LG11
384_Korrigan-308	384_Korrigan-2114	no	Gal1056, GxO	LG11
384_Korrigan-418	384_Korrigan-2387	no	Gal1056, GxO	LG11
384_Korrigan-520	384_Korrigan-2114	no	Gal1056, GxO	LG11
384_Korrigan-635	384_Korrigan-2114	no	Gal1056, GxO	LG11
384_Korrigan-83	384_Korrigan-2114	no	Gal1056, GxO	LG11
384_Korrigan-929	384_Korrigan-2114	no	Gal1056, GxO	LG11
BX251127-1499	BX251127-1007	no	Gal1056, GxO	LG11
BX251850-1775	BX251850-1163	no	Gal1056, GxO	LG11
BX252695-2148	BX252695-1883	no	Gal1056, GxO	LG11
BX252695-2465	BX252695-1883	no	Gal1056, GxO	LG11
BX254138-522	BX254138-1099	no	Gal1056	LG11
BX254138-852	BX254138-1099	no	Gal1056	LG11
BX254194-1924	BX254194-1519	no	Gal1056, Oria6, GxO	LG11
BX254194-72	BX254194-1903	no	Gal1056, Oria6, GxO	LG11
BX678864-176	BX677078-206	no	Gal1056, GxO	LG11
BX680398-1394	FN694648-365	no	Gal1056, GxO	LG11
CT575662-1163	BX251779-245	no	Gal1056, GxO	LG11
CT577256-736	BX253098-1063	no	Gal1056, GxO	LG11
F51TW9001ANBBN-100	CT583527-1638	no	Gal1056, GxO	LG11
F51TW9001B4UWG-64	BX253098-1063	no	Gal1056, GxO	LG11
F51TW9001BD684-1093	BX249211-304	no	Gal1056, GxO	LG11
F51TW9001BD684-1261	BX249211-304	no	Gal1056, GxO	LG11
F51TW9001BD684-880	BX249211-304	no	Gal1056, GxO	LG11
F51TW9001BD684-937	BX249211-304	no	Gal1056, GxO	LG11
F51TW9001BEJOH-674	BX251128-541	no	Gal1056, GxO	LG11
F51TW9001BEJOH-703	BX251128-541	no	Gal1056, GxO	LG11
F51TW9001BEJOH-83	BX251128-541	no	Gal1056, GxO	LG11
F51TW9001BO6SO-492	BX254484-427	no	Gal1056, GxO	LG11
F51TW9001C2JN8-665	F51TW9001C2JN8-351	no	Gal1056, GxO	LG11
F51TW9001C2JN8-670	F51TW9001C2JN8-351	no	Gal1056, GxO	LG11
F51TW9002HXNO9-344	F51TW9001AR9BT-500	no	Gal1056, GxO	LG11
FN696474-277	FN696474-163	no	Oria6, GxO	LG11
BX255081-338	BX255081-219	no	Oria6, GxO	LG11
CT583144-538	BX251153-597	no	Oria6, GxO	LG11
CT583144-551	BX251153-597	no	Oria6, GxO	LG11
F51TW9001BEJOH-829	CT581549-897	no	Oria6, GxO	LG11
F51TW9001CP6QI-592	BX251153-597	no	Oria6, GxO	LG11
F51TW9001CP6QI-919	BX251153-597	no	Oria6, GxO	LG11
F51TW9001CWC3X-332	BX255081-219	no	Oria6, GxO	LG11
F51TW9001CWC3X-39	BX255081-219	no	Oria6, GxO	LG11
CT574971-1524	BX252216-1659	no	Oria6, GxO	LG11
CT577155-803	CT577155-557	no	Oria6, GxO	LG11
F51TW9001AFXQS-1289	BX252216-1659	no	Oria6, GxO	LG11
F51TW9001B2OG8-696	AL749873-490	no	Oria6, GxO	LG11
F5X2MQL01BWPXM-204	CT577155-557	no	Oria6, GxO	LG11
i18460s435	i18460s368	no	Gal1056, GxO	LG12
m923pg	m1350	no	Gal1056, GxO	LG12
m958	m1350	no	Gal1056, GxO	LG12
BX248967-309	BX248967-202	no	Gal1056, GxO	LG12
BX249395-755	BX249395-292	no	Gal1056, GxO	LG12
384_Pp1-331	384_Pp1-221	no	Gal1056	LG12
BX682906-1192	BX250707-612	no	Gal1056, GxO	LG12
CT578326-157	BX681786-62	no	Gal1056, GxO	LG12
CT578326-48	BX681786-62	no	Gal1056, GxO	LG12
CT578417-91	CT578417-702	no	Gal1056, GxO	LG12
AL750505-2540	AL749729-1180	no	Gal1056, GxO	LG12
F51TW9001BCX9O-1500	F51TW9001BCX9O-1001	no	Gal1056, GxO	LG12
F51TW9001BCX9O-1696	F51TW9001BCX9O-1001	no	Gal1056, GxO	LG12
F51TW9001BOM26-712	F51TW9001A19HT-572	no	Gal1056, GxO	LG12
i13218s33pg	i10999s1318	no	Oria6, GxO	LG12
FM945910-395	FM945910-2016	no	Oria6, GxO	LG12
BX250457-520	BX250457-430	no	Oria6, GxO	LG12
BX678466-92	BX678466-676	no	Oria6, GxO	LG12
BX679707-997	BX249219-682	no	Oria6, GxO	LG12
BX682136-613	BX682136-108	no	Oria6, GxO	LG12
CT576660-684	CT576660-366	no	Oria6, GxO	LG12
CT576660-873	CT576660-366	no	Oria6, GxO	LG12
CT576920-409	CT576920-125	no	Oria6, GxO	LG12
CT579467-263	CT579467-1287	no	Oria6, GxO	LG12
F51TW9001A043M-115	BX682136-108	no	Oria6, GxO	LG12
F51TW9001A043M-116	BX682136-108	no	Oria6, GxO	LG12
F51TW9001CC9GB-923	BX682294-2513	no	Oria6, GxO	LG12
F51TW9002GJRYC-417	FM945910-2016	no	Oria6, GxO	LG12
FM945910-395	FM945910-2016	no	Oria6, GxO	LG12
BX250457-520	BX250457-430	no	Oria6, GxO	LG12
F51TW9001CC9GB-923	BX682294-2513	no	Oria6, GxO	LG12
F51TW9002GJRYC-417	FM945910-2016	no	Oria6, GxO	LG12
384_Myb14-74	384_Myb14-449	no	Gal1056, GxO	LG2
BX255599-2804	BX255599-1948	no	Gal1056, GxO	LG2
CT582777-993	CT579684-197	no	Gal1056, GxO	LG2
F51TW9001A4R3K-253	BX255599-1948	no	Gal1056, GxO	LG2
F51TW9001C2KRP-189	CT582941-870	no	Gal1056, GxO	LG2
F51TW9002H8KS5-191	CT577990-1602	no	Gal1056, GxO	LG2
F51TW9001CWBA6-210	F51TW9001CWBA6-148	no	Gal1056, Oria6, GxO	LG2
BX255297-64	BX255297-556	no	Gal1056, GxO	LG2
F51TW9001CWBA6-210	F51TW9001CWBA6-148	no	Gal1056, Oria6, GxO	LG2
F51TW9002I3A5U-298	BX255297-556	no	Gal1056, GxO	LG2
BX678370-241	BX251174-154	no	Oria6, GxO	LG2
CT578935-1197	BX682611-89	no	Oria6, GxO	LG2
CT579526-269	F7JJN6E01A6GI0-158	no	Oria6, GxO	LG2
CT580241-1383	F7JJN6E01A6GI0-158	no	Oria6, GxO	LG2
CT580241-1948	F7JJN6E01A6GI0-158	no	Oria6, GxO	LG2
F51TW9001BCS2D-1326	F51TW9001BCS2D-1156	no	Oria6, GxO	LG2
F51TW9001BCS2D-775	F51TW9001BCS2D-1156	no	Oria6, GxO	LG2
F51TW9001BG96Y-834	F51TW9001B361N-249	no	Oria6, GxO	LG2
AL751077-1507	BX678294-648	no	Oria6, GxO	LG2
F585NNT02GYKMU-315	BX679702-653	no	Oria6, GxO	LG2
AL750570-156	AL750570-155	no	Gal1056	LG2
AL750570-88	AL750570-155	no	Gal1056	LG2
AL750570-930	AL750570-155	no	Gal1056	LG2
F51TW9001BXK1Y-894	F51TW9001BXK1Y-755	no	Gal1056	LG2
AL749953-103	BX250350-276	no	Gal1056, GxO	LG3
F51TW9001AEN0U-371	BX251004-1512	no	Gal1056, Oria6, GxO	LG3
AL751211-1159	AL751211-1115	no	Gal1056, GxO	LG3
BX680612-186	BX254969-184	no	Gal1056, GxO	LG3
CT578410-715	CT578410-478	no	Gal1056, GxO	LG3
F51TW9001AEN0U-371	BX251004-1512	no	Gal1056, Oria6, GxO	LG3
F51TW9001C02WO-158	BX682372-420	no	Gal1056, GxO	LG3
F51TW9001C02WO-348	BX682372-420	no	Gal1056, GxO	LG3
F51TW9002F9MBA-183	BX254969-184	no	Gal1056, GxO	LG3
F51TW9001AUALQ-1504	BX254824-1674	no	Oria6	LG3
BX249337-385	BX249337-150	no	Oria6	LG3
BX249337-385	BX249337-150	no	Oria6	LG3
F51TW9001DAPOI-179	F51TW9001DAPOI-101	no	Oria6, GxO	LG3
F51TW9001DAPOI-398	F51TW9001DAPOI-248	no	Oria6, GxO	LG3
F51TW9001EH69P-1350	AL749953-699	no	Oria6, GxO	LG3
F51TW9001EH69P-1446	AL749953-699	no	Oria6, GxO	LG3
F51TW9002F94SZ-778	F51TW9001AHRMX-71	no	Oria6, GxO	LG3
F51TW9002HI7J1-703	F51TW9002HI7J1-438	no	Oria6, GxO	LG3
F51TW9002I3MDZ-858	AL750129-1356	no	Oria6, GxO	LG3
BX250296-444	BX250296-132	no	Oria6, GxO	LG3
F51TW9002HI7J1-703	F51TW9002HI7J1-438	no	Oria6, GxO	LG3
m696	m1201	no	Oria6, GxO	LG3
BX250296-444	BX250296-132	no	Oria6, GxO	LG3
BX250296-694	GW575388-180	no	Oria6, GxO	LG3
BX255744-1436	BX255744-1226	no	Oria6, GxO	LG3
BX255744-746	BX255744-1226	no	Oria6, GxO	LG3
BX255744-932	BX255744-1226	no	Oria6, GxO	LG3
F51TW9001ATHLQ-836	F51TW9001ATHLQ-60	no	Oria6, GxO	LG3
F51TW9001ATHLQ-839	F51TW9001ATHLQ-60	no	Oria6, GxO	LG3
BX249955-1391	BX249955-1133	no	Gal1056, GxO	LG3
BX249955-1464	BX249955-1133	no	Gal1056, GxO	LG3
BX249955-1595	BX249955-1133	no	Gal1056, GxO	LG3
F51TW9001AZGFM-280	BX253692-1385	no	Gal1056, GxO	LG3
F51TW9001BTH6M-1986	F51TW9001AYUPD-450	no	Gal1056, GxO	LG3
BX253173-330	BX253173-184	no	GxO	LG3
AL751121-100	BX253173-184	no	GxO	LG3
BX253173-330	BX253173-184	no	GxO	LG3
AL751121-100	BX253173-184	no	GxO	LG3
CT582943-469	CT582943-1170	no	Oria6, GxO	LG3
CT582943-748	CT582943-1170	no	Oria6, GxO	LG3
F51TW9001AEIXI-434	CT582943-1170	no	Oria6, GxO	LG3
F51TW9001BYMVO-227	BX680667-1295	no	Oria6, GxO	LG3
F51TW9001EERVQ-86	CT582943-1170	no	Oria6, GxO	LG3
F5V9AAZ01BL3BD-89	F5V9AAZ01BL3BD-215	no	Gal1056, Oria6, GxO	LG4
BX000588-2006	BX000588-1918	no	Gal1056, GxO	LG4
BX252605-349	BX252605-264	no	Gal1056, GxO	LG4
BX252605-383	BX252605-264	no	Gal1056, GxO	LG4
F51TW9001DCJIX-290	F51TW9001DCJIX-133	no	Gal1056, GxO	LG4
F51TW9001DCJIX-73	F51TW9001DCJIX-133	no	Gal1056, GxO	LG4
F5V9AAZ01BL3BD-89	F5V9AAZ01BL3BD-215	no	Gal1056, Oria6, GxO	LG4
BX249896-457	BX249896-209	no	Gal1056, GxO	LG4
BX678027-334	BX678027-255	no	Gal1056, GxO	LG4
BX678027-335	BX678027-255	no	Gal1056, GxO	LG4
BX678027-501	BX678027-255	no	Gal1056, GxO	LG4
CT577280-93	CT577280-282	no	Gal1056, GxO	LG4
BX681399-931	BX681399-1094	no	Oria6	LG4
F51TW9002F1DX7-286	COS_CT581617-1015	no	Oria6	LG4
AL751186-505	COS_CT581617-1015	no	Oria6	LG4
AJ309098-547	AJ309098-284	no	Oria6, GxO	LG4
AJ309098-688	AJ309098-284	no	Oria6, GxO	LG4
BX677525-408	BX253034-208	no	Oria6, GxO	LG4
BX681812-117	BX667542-546	no	Oria6, GxO	LG4
BX681812-1196	BX667542-546	no	Oria6, GxO	LG4
BX681812-1368	BX667542-546	no	Oria6, GxO	LG4
CR393801-1278	CR393801-1276	no	Oria6, GxO	LG4
CT574704-1418	CT574704-1202	no	Oria6, GxO	LG4
CT581722-219	CT581722-195	no	Oria6, GxO	LG4
CT581722-331	CT581722-195	no	Oria6, GxO	LG4
CT582877-287	CT582877-159	no	Oria6, GxO	LG4
AL750612-172	AL750612-1280	no	Oria6, GxO	LG4
F51TW9001AKBCM-984	F51TW9001AKBCM-217	no	Oria6, GxO	LG4
F51TW9001AP54L-664	BX253583-1097	no	Oria6, GxO	LG4
F51TW9001AWDNC-1436	CT574704-1202	no	Oria6, GxO	LG4
F51TW9001B6MAF-1134	BX681357-153	no	Oria6, GxO	LG4
F51TW9001BVD7X-1087	CT574661-395	no	Oria6, GxO	LG4
F51TW9001C63F9-589	F51TW9001C63F9-454	no	Oria6, GxO	LG4
F51TW9001D6XSQ-236	BX677618-700	no	Oria6, GxO	LG4
AL751157-1131	F51TW9001AFSCM-100	no	Oria6, GxO	LG4
F51TW9002INGUN-732	BX681357-153	no	Oria6, GxO	LG4
m660	m659	no	Gal1056, Oria6, GxO	LG5
F51TW9001AKMI8-1763	F51TW9001AKMI8-1595	no	Gal1056, Oria6, GxO	LG5
AL750694-510	AL750694-445	no	Gal1056, Oria6, GxO	LG5
F51TW9002JKXUV-346	F51TW9001C0O8X-92	no	Gal1056, Oria6, GxO	LG5
F51TW9002JKXUV-518	F51TW9001C0O8X-92	no	Gal1056, Oria6, GxO	LG5
m660	m659	no	Gal1056, Oria6, GxO	LG5
FN695223-312	FN695223-196	no	Gal1056, GxO	LG5
FN695223-375	FN695223-196	no	Gal1056, GxO	LG5
BX680335-328	BX249551-1069	no	Gal1056, GxO	LG5
BX680977-826	BX680977-483	no	Gal1056, GxO	LG5
BX682445-753	BX682445-196	no	Gal1056, GxO	LG5
CT581143-1372	CT581143-1157	no	Gal1056, GxO	LG5
CT581734-321	BX250325-174	no	Gal1056, GxO	LG5
CT583347-51	BX253126-1620	no	Gal1056, GxO	LG5
F51TW9001AKMI8-1763	F51TW9001AKMI8-1595	no	Gal1056, Oria6, GxO	LG5
AL750694-510	AL750694-445	no	Gal1056, Oria6, GxO	LG5
F51TW9001CM78O-391	F51TW9001CM78O-316	no	Gal1056, GxO	LG5
F51TW9001E07A9-137	BX250193-383	no	Gal1056, GxO	LG5
F51TW9001EP966-572	F51TW9001EP966-297	no	Gal1056, GxO	LG5
F51TW9002JKXUV-346	F51TW9001C0O8X-92	no	Gal1056, Oria6, GxO	LG5
F51TW9002JKXUV-518	F51TW9001C0O8X-92	no	Gal1056, Oria6, GxO	LG5
F51TW9002JKXUV-771	CT581143-1157	no	Gal1056, GxO	LG5
i10207s1525pg	i10207s1272pg	yes	Oria6, GxO	LG5
FN256887-905	FN256887-846	no	Oria6, GxO	LG5
BX251120-1460	BX250349-157	no	Oria6, GxO	LG5
BX251120-676	BX250349-157	no	Oria6, GxO	LG5
384_THE1-61	384_THE1-390	no	Oria6, GxO	LG5
BX255673-790	BX255673-786	no	Oria6, GxO	LG5
BX255673-869	BX255673-786	no	Oria6, GxO	LG5
BX680335-1506	BX680335-1475	no	Oria6, GxO	LG5
BX680335-386	BX680335-1475	no	Oria6, GxO	LG5
BX680335-524	BX680335-1475	no	Oria6, GxO	LG5
BX680335-636	BX680335-1475	no	Oria6, GxO	LG5
CR393595-494	BX250349-157	no	Oria6, GxO	LG5
CT576406-664	BX680335-1475	no	Oria6, GxO	LG5
CT580916-2513	FN256887-846	no	Oria6, GxO	LG5
CT580916-2685	FN256887-846	no	Oria6, GxO	LG5
CT580916-2743	FN256887-846	no	Oria6, GxO	LG5
F51TW9001BYRJR-460	F51TW9001BYRJR-259	no	Oria6, GxO	LG5
F51TW9001BYRJR-788	F51TW9001BYRJR-259	no	Oria6, GxO	LG5
F51TW9001BYRJR-882	F51TW9001BYRJR-259	no	Oria6, GxO	LG5
i10984s481	i10984s1277	no	Gal1056, Oria6, GxO	LG6
F51TW9001A1C6F-258	BX255383-177	no	Gal1056, Oria6, GxO	LG6
F51TW9001CHEL9-1258	F51TW9001A1C6F-966	no	Gal1056, Oria6, GxO	LG6
i10984s481	i10984s1277	no	Gal1056, Oria6, GxO	LG6
m963	m962	no	Gal1056, GxO	LG6
BX248940-1081	BX248940-1051	no	Gal1056, GxO	LG6
BX248940-165	BX248940-1051	no	Gal1056, GxO	LG6
BX248940-924	BX248940-1051	no	Gal1056, GxO	LG6
BX250086-1385	BX250086-1021	no	Gal1056, GxO	LG6
BX255021-1553	BX250086-1021	no	Gal1056, GxO	LG6
BX255021-1558	BX250086-1021	no	Gal1056, GxO	LG6
CR354690-201	CR354690-1454	no	Gal1056, GxO	LG6
384_COBRA3-644	BX254396-1696	no	Gal1056, GxO	LG6
AL750533-81	AL750533-77	no	Gal1056, GxO	LG6
F51TW9001A1C6F-258	BX255383-177	no	Gal1056, Oria6, GxO	LG6
F51TW9001ATWEZ-407	BX252821-26	no	Gal1056	LG6
F51TW9001B06SA-192	BX255120-978	no	Gal1056	LG6
F51TW9001CHEL9-1258	F51TW9001A1C6F-966	no	Gal1056, Oria6, GxO	LG6
i11075s615pg	i11075s416pg	no	Oria6, GxO	LG6
384_PAL1-P31-1508	384_PAL1-P24-403	no	Oria6, GxO	LG6
BX665996-90	BX665996-503	no	Oria6, GxO	LG6
384_COBRA1-595	384_COBRA1-1054	no	Oria6, GxO	LG6
384_COBRA2-335	384_COBRA1-1054	no	Oria6, GxO	LG6
CT579320-676	BX665996-503	no	Oria6, GxO	LG6
CT582703-715	BX681221-548	no	Oria6, GxO	LG6
F51TW9001AUTFB-283	384_PAL1-P24-403	no	Oria6, GxO	LG6
F51TW9001AUTFB-930	384_PAL1-P24-403	no	Oria6, GxO	LG6
F51TW9001AV518-559	F51TW9001AV518-166	no	Oria6, GxO	LG6
F51TW9001B3D81-998	F51TW9001B3D81-929	no	Oria6, GxO	LG6
F51TW9001BXZXR-1593	384_PAL1-P24-403	no	Oria6, GxO	LG6
F51TW9001CXU1D-1264	BX249137-1527	no	Oria6, GxO	LG6
F51TW9001EHBD3-338	BX681221-548	no	Oria6, GxO	LG6
CT581193-938	CT581193-1012	no	Gal1056, Oria6, GxO	LG7
BX680463-512	BX680463-415	no	Gal1056, GxO	LG7
CT581193-938	CT581193-1012	no	Gal1056, Oria6, GxO	LG7
m752	m747	no	Gal1056, Oria6, GxO	LG7
F51TW9001A39XP-769	F51TW9001A39XP-588	no	Gal1056, GxO	LG7
m752	m747	no	Gal1056, Oria6, GxO	LG7
CR392444-457	CR392444-245	no	Gal1056, GxO	LG7
CR393766-567	CR393766-131	no	Gal1056, GxO	LG7
CT581216-1387	CR393766-131	no	Gal1056, GxO	LG7
F51TW9001A39XP-769	F51TW9001A39XP-588	no	Gal1056, GxO	LG7
F51TW9001B1F8R-634	F51TW9001B1F8R-591	no	Gal1056, GxO	LG7
F51TW9002H6ZPL-439	BX681975-520	no	Gal1056, GxO	LG7
CT577769-1344	CT577769-124	no	Oria6	LG7
CT577769-1395	CT577769-124	no	Oria6	LG7
m983	m1265	no	Oria6, GxO	LG7
BX249132-999	BX249132-1065	no	Oria6, GxO	LG7
BX679001-1523	BX679001-1418	no	Oria6, GxO	LG7
BX679001-1667	BX679001-1418	no	Oria6, GxO	LG7
BX679001-465	BX679001-1418	no	Oria6, GxO	LG7
CR392177-2431	FN695397-445	no	Oria6, GxO	LG7
CT577270-890	CT577270-1632	no	Oria6, GxO	LG7
CT578566-536	CT578566-1104	no	Oria6, GxO	LG7
CT580178-1135	CT580178-1105	no	Oria6, GxO	LG7
F51TW9001AFOC6-1117	CT580708-503	no	Oria6, GxO	LG7
F51TW9001C5W5N-290	BX679001-1418	no	Oria6, GxO	LG7
F51TW9001C5W5N-564	BX679001-1418	no	Oria6, GxO	LG7
F51TW9002FVR6I-879	BX251816-660	no	Oria6, GxO	LG7
F51TW9002HJ283-786	FM945459-1862	no	Oria6, GxO	LG7
F51TW9002HJ283-880	FM945459-1862	no	Oria6, GxO	LG7
BX784219-679	BX253749-324	no	Gal1056	LG7
AL750123-498	AL750123-186	no	Gal1056	LG7
F51TW9001BDTOZ-773	AL750123-186	no	Gal1056	LG7
F51TW9001EIZX5-146	CT576062-272	no	Gal1056, Oria6, GxO	LG8
BX248867-146	BX248867-129	no	Gal1056, GxO	LG8
BX248867-835	BX248867-129	no	Gal1056, GxO	LG8
F51TW9001EIZX5-146	CT576062-272	no	Gal1056, Oria6, GxO	LG8
BX254932-1108	BX251719-1055	no	Oria6, GxO	LG8
BX676924-1018	BX252347-1006	no	Oria6, GxO	LG8
CT575141-615	CT575141-341	no	Oria6, GxO	LG8
CT580838-1007	CT575028-371	no	Oria6, GxO	LG8
BX251930-418	BX251930-1223	no	Oria6, GxO	LG8
CT577681-649	BX251150-9	no	Oria6, GxO	LG8
F51TW9001A0TXI-1103	BX681302-1512	no	Oria6, GxO	LG8
AL750726-154	F51TW9001AM6TF-779	no	Oria6, GxO	LG8
F51TW9001B8Q0H-916	F51TW9001AM6TF-779	no	Oria6, GxO	LG8
F51TW9001DHJG8-1416	F51TW9001DHJG8-1311	no	Oria6, GxO	LG8
BX251930-418	BX251930-1223	no	Oria6, GxO	LG8
FN695474-562	FN695474-1274	no	Oria6	LG8
i13128s947	i13128s885	no	Gal1056, Oria6, GxO	LG9
i13128s947	i13128s885	no	Gal1056, Oria6, GxO	LG9
BX249088-2114	BX249088-1572	no	Gal1056, GxO	LG9
BX249461-667	BX249461-130	no	Gal1056, GxO	LG9
384_SCL1-663	384_SCL1-318	no	Gal1056, GxO	LG9
384_SCL1-823	BX249808-563	no	Gal1056, GxO	LG9
BX251795-63	BX249152-390	no	Gal1056, GxO	LG9
BX251999-509	BX250846-727	no	Gal1056, GxO	LG9
BX677620-1742	BX249376-126	no	Gal1056, GxO	LG9
BX679533-1735	BX679533-1530	no	Gal1056, GxO	LG9
BX681821-1743	BX252974-1518	no	Gal1056	LG9
BX681821-1827	BX252974-1518	no	Gal1056	LG9
BX681821-466	BX252974-1518	no	Gal1056	LG9
CR394278-811	BX254906-489	no	Gal1056	LG9
CT574981-1156	BX252974-1518	no	Gal1056	LG9
AL750270-682	GW575379-630	no	Gal1056, GxO	LG9
CT579107-742	BX249152-390	no	Gal1056, GxO	LG9
CT580348-445	BX249088-1572	no	Gal1056, GxO	LG9
CT582671-364	BX252974-1518	no	Gal1056	LG9
F51TW9001ANW8D-673	BX666057-534	no	Gal1056, GxO	LG9
F51TW9001CBOR9-635	BX252974-1518	no	Gal1056	LG9
F51TW9001CGCIN-488	F51TW9001CGCIN-314	no	Gal1056	LG9
F51TW9001CGCIN-520	F51TW9001CGCIN-314	no	Gal1056	LG9
F51TW9001DLRGI-104	GW575379-630	no	Gal1056, GxO	LG9
AL751081-788	AL751081-200	no	Gal1056, GxO	LG9
F51TW9002FHTPT-419	BX252974-1518	no	Gal1056	LG9
i12896s792pg	i12896s170pg	no	Oria6, GxO	LG9
i17092s388pg	i12722s886pg	no	Oria6, GxO	LG9
i20589s371	i13170s488pg	no	Oria6, GxO	LG9
m1006	m1005	no	Oria6, GxO	LG9
m1007	m1005	no	Oria6, GxO	LG9
BX249428-832	BX249428-588	no	Oria6, GxO	LG9
BX249808-786	BX249808-780	no	Oria6, GxO	LG9
384_CAD-118	384_CAD-1046	no	Oria6, GxO	LG9
384_CAD-1244	384_CAD-1046	no	Oria6, GxO	LG9
BX253706-526	BX253706-417	no	Oria6, GxO	LG9
BX253747-2526	BX253747-2026	no	Oria6, GxO	LG9
BX679113-698	AL749652-552	no	Oria6, GxO	LG9
CT578579-342	CT578579-205	no	Oria6, GxO	LG9
F51TW9001A4LHB-702	BX249428-588	no	Oria6, GxO	LG9
F51TW9001A7LAX-407	F51TW9001A7LAX-308	no	Oria6, GxO	LG9
F51TW9001A7SSS-784	F51TW9001A7SSS-544	no	Oria6, GxO	LG9
F51TW9001A9V76-775	BX251624-599	no	Oria6, GxO	LG9
F51TW9001BP17K-1732	BX251227-632	no	Oria6, GxO	LG9
F51TW9001CFIR5-748	AL749652-552	no	Oria6, GxO	LG9
F51TW9001CITAA-1482	F51TW9001CITAA-1436	no	Oria6, GxO	LG9
BX249808-786	BX249808-780	no	Oria6, GxO	LG9
BX679113-698	AL749652-552	no	Oria6, GxO	LG9
F51TW9001CFIR5-748	AL749652-552	no	Oria6, GxO	LG9
m164	m163	no	Unpositioned
m654	m653	no	Unpositioned
BX249598-74	BX249598-10	no	Unpositioned
384_Myb14-738	384_Myb14-136	no	Unpositioned
BX250210-161	FN694440-1245	no	Unpositioned
BX250210-70	FN694440-1245	no	Unpositioned
BX250880-578	BX250880-1553	no	Unpositioned
BX251263-957	BX251001-1721	no	Unpositioned
BX252501-1983	BX252501-1926	no	Unpositioned
BX677133-786	BX677133-512	no	Unpositioned
BX678120-783	BX678120-1061	no	Unpositioned
AL750341-2126	AL750341-1311	no	Unpositioned
CT582977-285	CT582977-13	no	Unpositioned
CT583575-1359	BX248935-321	no	Unpositioned
F51TW9001A120K-1326	F51TW9001A120K-1112	no	Unpositioned
F51TW9001A7UUZ-452	F51TW9001A7UUZ-200	no	Unpositioned
F51TW9001A7UUZ-91	F51TW9001A7UUZ-200	no	Unpositioned
AL750663-89	AL750663-226	no	Unpositioned
F51TW9001AVVHH-959	F51TW9001AVVHH-381	no	Unpositioned
F51TW9001BBDP2-747	FN694440-1245	no	Unpositioned
F51TW9001BQGTZ-93	F51TW9001BQGTZ-188	no	Unpositioned
F51TW9001BUY1L-407	F51TW9001BUY1L-2133	no	Unpositioned
F51TW9001CJRQ4-539	F51TW9001CJRQ4-50	no	Unpositioned
F51TW9001DJ7E6-423	BX681185-1362	no	Unpositioned
F51TW9001EQULC-561	F51TW9001EQULC-1320	no	Unpositioned
i14470s566	i13416s595	no	Unpositioned
m164	m163	no	Unpositioned
m654	m653	no	Unpositioned
m95	m93	no	Unpositioned
m958	m923pg	no	Unpositioned
FN692894-88	FN692894-203	no	Unpositioned
FN693169-436	FN693169-310	no	Unpositioned
FN694683-340	FN694683-175	no	Unpositioned
FN695223-375	FN695223-312	no	Unpositioned
FN706172-720	FN706172-675	no	Unpositioned
BX248867-835	BX248867-146	no	Unpositioned
384_Korrigan-418	384_Korrigan-2892	no	Unpositioned
384_Korrigan-520	384_Korrigan-308	no	Unpositioned
BX248940-165	BX248940-1081	no	Unpositioned
BX248940-924	BX248940-1081	no	Unpositioned
BX248940-924	BX248940-165	no	Unpositioned
384_Korrigan-635	384_Korrigan-308	no	Unpositioned
384_Korrigan-635	384_Korrigan-520	no	Unpositioned
384_Korrigan-83	384_Korrigan-308	no	Unpositioned
384_Korrigan-83	384_Korrigan-520	no	Unpositioned
384_Korrigan-83	384_Korrigan-635	no	Unpositioned
384_Korrigan-929	384_Korrigan-308	no	Unpositioned
384_Korrigan-929	384_Korrigan-520	no	Unpositioned
384_Korrigan-929	384_Korrigan-635	no	Unpositioned
384_Korrigan-929	384_Korrigan-83	no	Unpositioned
BX249598-74	BX249598-10	no	Unpositioned
BX249955-1464	BX249955-1391	no	Unpositioned
BX249955-1595	BX249955-1391	no	Unpositioned
BX249955-1595	BX249955-1464	no	Unpositioned
384_PAL1-P31-401	384_PAL1-P31-1691	no	Unpositioned
BX250574-1456	BX250574-1358	no	Unpositioned
BX250574-577	BX250574-1358	no	Unpositioned
BX250574-577	BX250574-1456	no	Unpositioned
BX250880-578	BX250880-1553	no	Unpositioned
BX252501-1983	BX252501-1926	no	Unpositioned
BX252605-383	BX252605-349	no	Unpositioned
BX252612-850	BX252612-734	no	Unpositioned
BX252695-2465	BX252695-2148	no	Unpositioned
BX252921-628	BX252921-420	no	Unpositioned
BX254138-852	BX254138-522	no	Unpositioned
BX254424-81	FN706172-675	no	Unpositioned
BX254424-81	FN706172-720	no	Unpositioned
BX255021-1553	BX250086-1385	no	Unpositioned
BX255021-1558	BX250086-1385	no	Unpositioned
BX255021-1558	BX255021-1553	no	Unpositioned
BX678011-763	BX678011-1286	no	Unpositioned
BX678027-335	BX678027-334	no	Unpositioned
BX678027-501	BX678027-334	no	Unpositioned
BX678027-501	BX678027-335	no	Unpositioned
BX678723-930	BX678723-1119	no	Unpositioned
BX678723-942	BX249608-375	no	Unpositioned
BX681199-55	BX250574-1358	no	Unpositioned
BX681199-55	BX250574-1456	no	Unpositioned
BX681199-55	BX250574-577	no	Unpositioned
BX681821-1827	BX681821-1743	no	Unpositioned
BX681821-466	BX681821-1743	no	Unpositioned
BX681821-466	BX681821-1827	no	Unpositioned
BX681924-591	BX251885-401	no	Unpositioned
COS_BX249913-1649	AJ309087-680	no	Unpositioned
CR392700-68	AJ309087-680	no	Unpositioned
CR392700-68	COS_BX249913-1649	no	Unpositioned
CT574981-1156	BX681821-1743	no	Unpositioned
CT574981-1156	BX681821-1827	no	Unpositioned
CT574981-1156	BX681821-466	no	Unpositioned
CT575172-754	CT575172-736	no	Unpositioned
AL750287-84	BX251885-401	no	Unpositioned
AL750287-84	BX681924-591	no	Unpositioned
CT577155-1153	CT577155-1078	no	Unpositioned
CT577155-181	CT577155-1078	no	Unpositioned
CT577155-181	CT577155-1153	no	Unpositioned
CT578326-48	CT578326-157	no	Unpositioned
CT578583-222	BX255121-578	no	Unpositioned
CT579107-742	BX251795-63	no	Unpositioned
CT580348-445	BX249088-2114	no	Unpositioned
CT581216-1387	CR393766-567	no	Unpositioned
CT581412-850	AJ309087-680	no	Unpositioned
CT581412-850	COS_BX249913-1649	no	Unpositioned
CT581412-850	CR392700-68	no	Unpositioned
CT582671-364	BX681821-1743	no	Unpositioned
CT582671-364	BX681821-1827	no	Unpositioned
CT582671-364	BX681821-466	no	Unpositioned
CT582671-364	CT574981-1156	no	Unpositioned
F51TW9001A120K-1326	F51TW9001A120K-1112	no	Unpositioned
F51TW9001A4R3K-253	BX255599-2804	no	Unpositioned
F51TW9001A7UUZ-452	F51TW9001A7UUZ-200	no	Unpositioned
F51TW9001A7UUZ-91	F51TW9001A7UUZ-200	no	Unpositioned
F51TW9001A7UUZ-91	F51TW9001A7UUZ-452	no	Unpositioned
AL750570-88	AL750570-156	no	Unpositioned
AL750570-930	AL750570-156	no	Unpositioned
AL750570-930	AL750570-88	no	Unpositioned
F51TW9001AM7NV-2091	BX255121-578	no	Unpositioned
F51TW9001AM7NV-2091	CT578583-222	no	Unpositioned
F51TW9001AUTFB-242	F51TW9001AUTFB-151	no	Unpositioned
AL750663-89	AL750663-226	no	Unpositioned
F51TW9001B4DKA-140	F51TW9001A8TPZ-1111	no	Unpositioned
F51TW9001B4DKA-523	F51TW9001A8TPZ-1111	no	Unpositioned
F51TW9001B4DKA-523	F51TW9001B4DKA-140	no	Unpositioned
F51TW9001B4DKA-535	F51TW9001A8TPZ-1111	no	Unpositioned
F51TW9001B4DKA-535	F51TW9001B4DKA-140	no	Unpositioned
F51TW9001B4DKA-535	F51TW9001B4DKA-523	no	Unpositioned
F51TW9001B4DKA-591	F51TW9001A8TPZ-1111	no	Unpositioned
F51TW9001B4DKA-591	F51TW9001B4DKA-140	no	Unpositioned
F51TW9001B4DKA-591	F51TW9001B4DKA-523	no	Unpositioned
F51TW9001B4DKA-591	F51TW9001B4DKA-535	no	Unpositioned
F51TW9001B4DKA-592	F51TW9001A8TPZ-1111	no	Unpositioned
F51TW9001B4DKA-592	F51TW9001B4DKA-140	no	Unpositioned
F51TW9001B4DKA-592	F51TW9001B4DKA-523	no	Unpositioned
F51TW9001B4DKA-592	F51TW9001B4DKA-535	no	Unpositioned
F51TW9001B4DKA-592	F51TW9001B4DKA-591	no	Unpositioned
F51TW9001B4DKA-762	F51TW9001A8TPZ-1111	no	Unpositioned
F51TW9001B4DKA-762	F51TW9001B4DKA-140	no	Unpositioned
F51TW9001B4DKA-762	F51TW9001B4DKA-523	no	Unpositioned
F51TW9001B4DKA-762	F51TW9001B4DKA-535	no	Unpositioned
F51TW9001B4DKA-762	F51TW9001B4DKA-591	no	Unpositioned
F51TW9001B4DKA-762	F51TW9001B4DKA-592	no	Unpositioned
F51TW9001B4DKA-846	F51TW9001A8TPZ-1111	no	Unpositioned
F51TW9001B4DKA-846	F51TW9001B4DKA-140	no	Unpositioned
F51TW9001B4DKA-846	F51TW9001B4DKA-523	no	Unpositioned
F51TW9001B4DKA-846	F51TW9001B4DKA-535	no	Unpositioned
F51TW9001B4DKA-846	F51TW9001B4DKA-591	no	Unpositioned
F51TW9001B4DKA-846	F51TW9001B4DKA-592	no	Unpositioned
F51TW9001B4DKA-846	F51TW9001B4DKA-762	no	Unpositioned
F51TW9001B4UWG-64	CT577256-736	no	Unpositioned
F51TW9001B9TZM-619	BX251885-401	no	Unpositioned
F51TW9001B9TZM-619	BX681924-591	no	Unpositioned
F51TW9001B9TZM-619	AL750287-84	no	Unpositioned
F51TW9001BCX9O-1696	F51TW9001BCX9O-1500	no	Unpositioned
F51TW9001BD684-1261	F51TW9001BD684-1093	no	Unpositioned
F51TW9001BD684-880	F51TW9001BD684-1093	no	Unpositioned
F51TW9001BD684-880	F51TW9001BD684-1261	no	Unpositioned
F51TW9001BD684-937	F51TW9001BD684-1093	no	Unpositioned
F51TW9001BD684-937	F51TW9001BD684-1261	no	Unpositioned
F51TW9001BD684-937	F51TW9001BD684-880	no	Unpositioned
F51TW9001BDTOZ-773	AL750123-498	no	Unpositioned
F51TW9001BEJOH-703	F51TW9001BEJOH-674	no	Unpositioned
F51TW9001BEJOH-83	F51TW9001BEJOH-674	no	Unpositioned
F51TW9001BEJOH-83	F51TW9001BEJOH-703	no	Unpositioned
F51TW9001BUY1L-407	F51TW9001BUY1L-2133	no	Unpositioned
F51TW9001C02WO-348	F51TW9001C02WO-158	no	Unpositioned
F51TW9001C2JN8-670	F51TW9001C2JN8-665	no	Unpositioned
F51TW9001C79D9-555	F51TW9001C79D9-267	no	Unpositioned
F51TW9001CBOR9-635	BX681821-1743	no	Unpositioned
F51TW9001CBOR9-635	BX681821-1827	no	Unpositioned
F51TW9001CBOR9-635	BX681821-466	no	Unpositioned
F51TW9001CBOR9-635	CT574981-1156	no	Unpositioned
F51TW9001CBOR9-635	CT582671-364	no	Unpositioned
F51TW9001CFIR5-748	BX679113-698	no	Unpositioned
F51TW9001CGCIN-520	F51TW9001CGCIN-488	no	Unpositioned
F51TW9001CH564-1897	F51TW9001CH564-1354	no	Unpositioned
F51TW9001DBUN7-52	FN694683-175	no	Unpositioned
F51TW9001DBUN7-52	FN694683-340	no	Unpositioned
F51TW9001DBUN7-528	FN694683-175	no	Unpositioned
F51TW9001DBUN7-528	FN694683-340	no	Unpositioned
F51TW9001DBUN7-528	F51TW9001DBUN7-52	no	Unpositioned
F51TW9001DCJIX-73	F51TW9001DCJIX-290	no	Unpositioned
F51TW9001DJ7E6-423	BX681185-1362	no	Unpositioned
F51TW9001DLRGI-104	AL750270-682	no	Unpositioned
F51TW9001E00YW-2335	CT576546-673	no	Unpositioned
F51TW9001EAMIA-430	BX250849-1657	no	Unpositioned
F51TW9001EQO62-228	CT582472-158	no	Unpositioned
F51TW9002F9MBA-183	BX680612-186	no	Unpositioned
AL751121-100	BX253173-330	no	Unpositioned
F51TW9002FHTPT-419	BX681821-1743	no	Unpositioned
F51TW9002FHTPT-419	BX681821-1827	no	Unpositioned
F51TW9002FHTPT-419	BX681821-466	no	Unpositioned
F51TW9002FHTPT-419	CT574981-1156	no	Unpositioned
F51TW9002FHTPT-419	CT582671-364	no	Unpositioned
F51TW9002FHTPT-419	F51TW9001CBOR9-635	no	Unpositioned
F51TW9002GJRYC-417	FM945910-395	no	Unpositioned
F51TW9002GYFKZ-1974	F51TW9002GYFKZ-1836	no	Unpositioned
F51TW9002I3A5U-298	BX255297-64	no	Unpositioned
F51TW9002JKXUV-518	F51TW9002JKXUV-346	no	Unpositioned
F51TW9002JKXUV-771	CT581143-1372	no	Unpositioned
