# Supplementary material for: Genetic control of functional traits related to photosynthesis and water use efficiency in Pinus pinaster Ait. drought response: integration of genome annotation, allele association and QTL detection for candidate gene identification
Source: BMC Genomics. 2014 Jun 12;15(1):464. doi: 10.1186/1471-2164-15-464 (PMC4144121; doi:10.1186/1471-2164-15-464)
Supplement: Supplementary file 5 — Additional file 5: Mapped markers in parental linkage maps for Gal1056, Oria6 and consensus map for both progenitors (GxO). (XLSX 213 KB) [file 12864_2013_6163_MOESM5_ESM.xlsx]

## Sheet: Gal1056
Marker type	Marker name	Marker short name	SNP array	Gene or contig ID	Linkage group	Position	SNPdb NCBI accesion number
SNP	BX249345-385		D	BX249345	LG1	0	501312012
SNP	CT_1800-1292	m1181	B	CT_1800	LG1	0.208	184975288
SNP	BX255626-527		D	BX255626	LG1	0.502	501313401
SNP	BX253606-254		D	BX253606	LG1	0.568	501313000
SNP	BX253606-491		D	BX253606	LG1	0.568	530865876
SNP	153-isotig14120_SNP_295-415	i14120s295pg	C	isotig14120	LG1	0.84	974768197
SNP	F51TW9001DDRPZ-378		D	F51TW9001DDRPZ	LG1	1.049	501316807
SNP	Pipn0_6924_02_contig1-84	m1316	B	Pipn0_6924_02	LG1	1.391
SNP	BX679009-244		D	BX679009	LG1	1.941	501313730
SNP	BX677950-664		D	BX677950	LG1	1.955	501313603
SNP	CT577655-920		D	CT577655	LG1	3.34	501314860
SNP	CT575722-611		D	CT575722	LG1	3.35	501314602
SNP	CT577655-1576		D	CT577655	LG1	7.725	501314852
SAMPL	E44-GATA_164				LG1	8.079
SNP	BX255070-2489		D	BX255070	LG1	12.244	501313320
SNP	2272-isotig13871_SNP_783-903	i13871s783pg	C	isotig13871	LG1	15.438	974768353
SNP	CT576765-641		D	CT576765	LG1	16.498	501314756
SNP	CT575003-1202		D	CT575003	LG1	29.518	501314465
SNP	72-isotig14701_SNP_217-337	i14701s217pg	C	isotig14701	LG1	42.519	974768493
SNP	1072-isotig09723_SNP_282-402	i09723s282pg	C	isotig09723	LG1	43.685	974768080
SNP	F51TW9001ADWTP-1136		D	F51TW9001ADWTP	LG1	45.954	501315646
SNP	AL750450-1556		D	AL750450	LG1	51.987	501311544
SNP	F51TW9001CGV5K-406		D	F51TW9001CGV5K	LG1	52.042	501316640
SNP	AL750450-1317		D	AL750450	LG1	52.13	501311542
SNP	FN694080-280		D	FN694080	LG1	53.313	501317508
SNP	CT577086-2083		D	CT577086	LG1	53.836	501314784
SNP	CT575163-520		D	CT575163	LG1	56.634	501314507
SNP	CT575163-440		D	CT575163	LG1	56.766	501314505
SNP	2196-isotig13604_SNP_251-371	i13604s251	C	isotig13604	LG1	56.842	974768343
SNP	FN694912-756		D	FN694912	LG1	57.461	501317551
SNP	BX252921-560		D	BX252921	LG1	57.653	501312861
SNP	BX680638-939		D	BX680638	LG1	60.522	501313876
SNP	BX678940-265		D	BX678940	LG1	62.19	501313720
SNP	F51TW9001C79D9-702		D	F51TW9001C79D9	LG1	62.606	501316570
SSR	A5A11				LG1	63.362
SNP	1104-isotig04276_SNP_619-739	i04276s619	C	isotig04276	LG1	74.729	974768088
SNP	1127-isotig10429_SNP_287-407	i10429s287	C	isotig10429	LG1	75.176	974768094
SNP	991-isotig09704_SNP_2290-2410	i09704s2290	C	isotig09704	LG1	76.401	974768515
SNP	1403-isotig11096_SNP_199-319	i11096s199pg	C	isotig11096	LG1	77.829	974768166
SNP	BX678906-242		D	BX678906	LG1	78.77	530866045
SNP	BX678010-725		D	BX678010	LG1	80.129	501313613
SNP	F7JJN6E01A68H5-636		D	F7JJN6E01A68H5	LG1	80.19	501317312
SNP	1356-isotig10996_SNP_1211-1331	i10996s1211	C	isotig10996	LG1	82.139	974768155
SNP	AL749660-185		D	AL749660	LG1	83.238	501311316
SNP	F51TW9001CO6T8-441		D	F51TW9001CO6T8	LG1	83.238	501316684
SNP	BX254330-1501		D	BX254330	LG1	83.26	530865883
SNP	BX255296-1254		D	BX255296	LG1	83.277	501313352
SNP	BX254072-662		D	BX254072	LG1	83.349	501313131
SNP	1310-isotig10878_SNP_1027-1147	i10878s1027	C	isotig10878	LG1	83.951	974768138
SNP	2884-isotig19610_SNP_91-211	i19610s91	C	isotig19610	LG1	83.99	974768459
SNP	1311-isotig10878_SNP_1306-1426	i10878s1306	C	isotig10878	LG1	83.994	974768139
SNP	1791-isotig12188_SNP_473-593	i12188s473	C	isotig12188	LG1	84.006	974768245
SNP	2885-isotig19610_SNP_247-367	i19610s247	C	isotig19610	LG1	84.008	974768460
SNP	2149-isotig13452_SNP_302-422	i13452s302pg	C	isotig13452	LG1	84.012	974768333
SNP	CT_1487-351	m1211	B	CT_1487	LG1	84.794	184975277
SNP	2182-isotig13573_SNP_421-541	i13573s421	C	isotig13573	LG1	85.173	974768339
SNP	1978-isotig12810_SNP_468-588	i12810s468pg	C	isotig12810	LG1	88.752	974768284
SNP	1856-isotig12424_SNP_634-754	i12424s634	C	isotig12424	LG1	89.213	974768254
SNP	F51TW9001DCLOJ-608		D	F51TW9001DCLOJ	LG1	90.765	501316801
SNP	1957-isotig12738_SNP_674-794	i12738s674pg	C	isotig12738	LG1	91.402	974768278
SNP	F51TW9001DCLOJ-545		D	F51TW9001DCLOJ	LG1	91.654	501316799
SNP	CT583549-208		D	CT583549	LG1	92.604	501315405
SNP	AL749708-590		D	AL749708	LG1	93.4	501311330
SNP	AL750350-1506		D	AL750350	LG1	93.579	501311517
SNP	BX253267-1700		D	BX253267	LG1	93.747	501312948
SNP	1427-isotig11124_SNP_60-180	i11124s60pg	C	isotig11124	LG1	94.433	974768171
SNP	2270-isotig13865_SNP_347-467	i13865s347	C	isotig13865	LG1	94.823	974768351
SNP	BX254645-1486		D	BX254645	LG1	104.519	501313261
SNP	BX253642-673		D	BX253642	LG1	113.082	501313012
SNP	CT574987-1033		D	CT574987	LG1	114.42	501314456
SNP	CT580184-1186		D	CT580184	LG1	115.688	501315127
SNP	CT574987-81		D	CT574987	LG1	117.366	501314460
SNP	CT574929-2660		D	CT574929	LG1	117.559	501314448
SNP	F51TW9001CH564-1440		D	F51TW9001CH564	LG1	119.649	501316646
SNP	BX251132-579		D	BX251132	LG1	119.737	501312458
SNP	AL750578-1296		D	AL750578	LG1	119.737	501311647
SNP	F51TW9001CH564-1247		D	F51TW9001CH564	LG1	119.75	530865974
SNP	BX248820-352		D	BX248820	LG1	120.629	501311869
SNP	BX248820-352		D	BX248820	LG1	124.561	501311869
SNP	AL751037-564		D	AL751037	LG1	124.561	501311739
SNP	FN692129-575		D	FN692129	LG2_1	0	501317438
SNP	2781-isotig17647_SNP_443-563	i17647s443pg	C	isotig17647	LG2_1	2.164	974768442
SNP	2780-isotig17647_SNP_350-470	i17647s350pg	C	isotig17647	LG2_1	2.806	974768441
SNP	BX255599-1948		D	BX255599	LG2_1	3.088	501313396
SNP	2807-isotig17927_SNP_506-626	i17927s506pg	C	isotig17927	LG2_1	4.085	974768448
SNP	BX253428-2347		D	BX253428	LG2_1	4.524	501312979
SNP	2806-isotig17927_SNP_226-346	i17927s226pg	C	isotig17927	LG2_1	4.765	974768447
SNP	CT582941-870		D	CT582941	LG2_1	5.979	501315319
SNP	F51TW9001CRC89-743		D	F51TW9001CRC89	LG2_1	5.979	501316708
SNP	F51TW9001CAVRU-16		D	F51TW9001CAVRU	LG2_1	6.066	501316590
SNP	1067-isotig04188_SNP_126-246	i04188s126pg	C	isotig04188	LG2_1	7.26	974768079
SNP	1755-isotig12072_SNP_365-485	i12072s365pg	C	isotig12072	LG2_1	7.597	974768236
SNP	CT575037-832		D	CT575037	LG2_1	11.551	501314483
SNP	BX253509-1186		D	BX253509	LG2_1	12.742	530865874
SNP	F51TW9001EYVPS-834		D	F51TW9001EYVPS	LG2_1	13.306	501316942
SNP	F51TW9001EYVPS-968		D	F51TW9001EYVPS	LG2_1	13.375	501316944
SNP	Pipn0_353_01_contig1_m-181	m889	B	Pipn0_353_01	LG2_1	15.266	325995597
SNP	Pipn0_7374_01_contig1_m-475	m919	B	Pipn0_7374_01	LG2_1	17.079	325995545
SNP	BX249855-1960		D	BX249855	LG2_1	22.149	501312138
SNP	BX250704-1012		D	BX250704	LG2_1	22.177	501312341
SNP	BX249855-1897		D	BX249855	LG2_1	22.501	501312136
SNP	BX250236-849		D	BX250236	LG2_1	22.589	501312215
SNP	2606-isotig15859_SNP_179-299	i15859s179	C	isotig15859	LG2_1	23.732	974768418
SNP	2607-isotig15859_SNP_14-134	i15859s14	C	isotig15859	LG2_1	23.782	974768419
SNP	F51TW9001B1NYY-663		D	F51TW9001B1NYY	LG2_1	25.103	501316048
SNP	CT577936-216		D	CT577936	LG2_1	28.653	501314885
SNP	946-isotig09640_SNP_629-749	i09640s629	C	isotig09640	LG2_1	40.642	974768511
SNP	AJ309088-966		D	AJ309088	LG2_1	41.802	530865831
SNP	1756-isotig12078_SNP_893-1013	i12078s893	C	isotig12078	LG2_1	43.534	974768237
SNP	F51TW9001D99E7-1161		D	F51TW9001D99E7	LG2_1	49.875	501316779
SNP	AL750332-783		D	AL750332	LG2_1	52.906	501311508
SNP	CT579665-1022		D	CT579665	LG2_1	52.906	501315092
SNP	CT579665-1127		D	CT579665	LG2_1	53.038	530866088
SNP	384_Myb14-449		D	Myb14	LG2_1	54.415	501311159
SNP	384_Myb14-4		D	Myb14	LG2_1	54.423	501311157
SNP	Myb14-74	m750	B	Myb14	LG2_1	56.337	184956854
SNP	BX254865-791		D	BX254865	LG2_1	70.088	501313279
SNP	F51TW9001AH2IJ-532		D	F51TW9001AH2IJ	LG2_1	71.217	501315716
SNP	F51TW9001AH2IJ-965		D	F51TW9001AH2IJ	LG2_1	71.234	501315720
SNP	F51TW9001AKK1O-1080		D	F51TW9001AKK1O	LG2_1	77.327	501315780
SNP	CT579684-857		D	CT579684	LG2_1	81.269	501315097
SNP	CT577990-1602		D	CT577990	LG2_1	81.746	501314906
SNP	CT579684-197		D	CT579684	LG2_1	81.754	501315096
SNP	CT574744-1983		D	CT574744	LG2_1	83.218	501314412
SNP	BX678298-956		D	BX678298	LG2_1	87.601	501313671
SNP	F51TW9002H6IW7-711		D	F51TW9002H6IW7	LG2_1	92.092	501317118
SNP	LP33-63	m1543	B	LP33	LG2_1	96.598
SNP	LP31-826	m1542	B	LP31	LG2_1	96.616
SNP	CT575776-704		D	CT575776	LG2_2	0	501314612
SNP	BX255140-610		D	BX255140	LG2_2	3.073	501313334
SNP	F51TW9001AT6H1-1588		D	F51TW9001AT6H1	LG2_2	7.401	501315898
SNP	F51TW9001A7FZW-427		D	F51TW9001A7FZW	LG2_2	11.783	530865944
SNP	2924-isotig20560_SNP_139-259	i20560s139	C	isotig20560	LG2_2	16.966	974768462
SNP	2327-isotig14110_SNP_701-821	i14110s701	C	isotig14110	LG2_2	16.986	974768371
SNP	1489-isotig11276_SNP_420-540	i11276s420	C	isotig11276	LG2_2	19.951	974768187
SNP	51-isotig11380_SNP_655-775	i11380s655pg	C	isotig11380	LG2_2	23.169	974768479
SNP	BX249189-569		D	BX249189	LG2_2	23.5	501311981
SNP	2054-isotig13062_SNP_797-917	i13062s797pg	C	isotig13062	LG2_2	24.327	974768300
SNP	FN695269-96		D	FN695269	LG2_2	25.015	501317580
SNP	1438-isotig11143_SNP_955-1075	i11143s955pg	C	isotig11143	LG2_2	25.756	974768173
SNP	BX683041-408		D	BX683041	LG2_2	25.813	501314129
SNP	BX249189-143		D	BX249189	LG2_2	26.26	501311979
SNP	2661-isotig16267_SNP_380-500	i16267s380	C	isotig16267	LG2_2	28.573	974768428
SNP	F51TW9001CWBA6-148		D	F51TW9001CWBA6	LG2_2	30.293	501316742
SNP	Pipn0_3790_01_contig1_m-492	m891	B	Pipn0_3790_01	LG2_2	32.115	325995551
SNP	F51TW9001BXK1Y-755		D	F51TW9001BXK1Y	LG2_2	37.812	501316437
SNP	2522-isotig15225_SNP_206-326	i15225s206	C	isotig15225	LG2_2	39.227	974768400
SNP	2523-isotig15225_SNP_502-622	i15225s502	C	isotig15225	LG2_2	39.351	974768401
SNP	AL750570-155		D	AL750570	LG2_2	40.144	501311639
SNP	CT578070-195		D	CT578070	LG2_2	40.166	501314912
SNP	213-isotig14027_SNP_866-986	i14027s866	C	isotig14027	LG2_2	44.172	974768327
SNP	CT577883-819		D	CT577883	LG2_2	44.957	501314880
SNP	FN695050-209		D	FN695050	LG2_2	49.335	501317561
SNP	CL4354Contig1_01_contig1-183	m588	B	CL4354Contig1_01	LG2_2	49.75
SNP	CT575140-1558		D	CT575140	LG2_2	55.539	501314491
SNP	CT575140-541		D	CT575140	LG2_2	55.604	501314495
SNP	F585NNT02GYKMU-438		D	F585NNT02GYKMU	LG2_2	58.213	501317223
SNP	BX251376-133		D	BX251376	LG2_2	68.257	501312509
SNP	BX250509-331		D	BX250509	LG2_2	69.758	501312293
SNP	FN696272-518		D	FN696272	LG2_2	70.871	530866401
SNP	CT578169-624		D	CT578169	LG2_2	73.699	501314920
SNP	F51TW9001BCUXW-1272		D	F51TW9001BCUXW	LG2_2	75.255	501316213
SNP	CT582330-653		D	CT582330	LG2_2	78.081	501315280
SNP	2611-isotig15869_SNP_643-763	i15869s643pg	C	isotig15869	LG2_2	80.868	974768420
SNP	2176-isotig13547_SNP_741-861	i13547s741	C	isotig13547	LG2_2	85.351	974768337
SNP	CT580167-200		D	CT580167	LG2_2	86.312	501315118
SNP	AL749753-457		D	AL749753	LG2_2	87.846	501311362
SNP	2821-isotig18035_SNP_88-208	i18035s88	C	isotig18035	LG2_2	88.078	974768450
SNP	BX679946-370		D	BX679946	LG2_2	89.237	501313810
SNP	1124-isotig09713_SNP_1932-2052	i09713s1932pg	C	isotig09713	LG2_2	90.104	974768093
SNP	BX255297-556		D	BX255297	LG2_2	90.775	501313358
SNP	BX255297-655		D	BX255297	LG2_2	90.932	501313362
SNP	BX255720-1065		D	BX255720	LG2_2	91.01	501313413
SNP	CT579016-900		D	CT579016	LG2_2	91.136	501315044
SNP	1813-isotig12286_SNP_933-1053	i12286s933	C	isotig12286	LG3_1	0	974768250
SNP	1812-isotig12286_SNP_270-390	i12286s270	C	isotig12286	LG3_1	0.148	974768249
SNP	1112-isotig09837_SNP_1458-1578	i09837s1458	C	isotig09837	LG3_1	0.392	974768089
SNP	BX250949-425		D	BX250949	LG3_1	1.821	501312411
SNP	AL750773-681		D	AL750773	LG3_1	1.826	530865842
SNP	BX255567-1611		D	BX255567	LG3_1	2.315	501313390
SNP	BX255567-1365		D	BX255567	LG3_1	2.32	501313388
SNP	AL750605-588		D	AL750605	LG3_1	2.331	501311655
SNP	903-isotig09722_SNP_1611-1731	i09722s1611	C	isotig09722	LG3_1	8.767	974768507
SNP	BX252454-825		D	BX252454	LG3_1	25.732	501312747
SNP	1694-isotig11935_SNP_1259-1379	i11935s1259pg	C	isotig11935	LG3_1	26.951	974768225
SNP	BX250350-276		D	BX250350	LG3_1	29.529	501312251
SNP	CT_1975-76	m640	B	CT_1975	LG3_1	30.304	184975304
SNP	CR394081-1090		D	CR394081	LG3_1	39.334	501314370
SNP	BX254491-379		D	BX254491	LG3_1	42.156	501313219
SNP	F51TW9002FTE08-526		D	F51TW9002FTE08	LG3_1	45.05	530866140
SNP	F51TW9001ALGYT-17		D	F51TW9001ALGYT	LG3_1	45.793	530865951
SNP	CT578410-478		D	CT578410	LG3_2	0	501314952
SAMPL	E44-CATA_92				LG3_2	1.273
SNP	AL751211-1115		D	AL751211	LG3_2	2.102	501311795
SNP	BX678091-1257		D	BX678091	LG3_2	2.221	501313641
SNP	CT574828-1956		D	CT574828	LG3_2	6.091	530865910
SNP	F51TW9001ECN4H-841		D	F51TW9001ECN4H	LG3_2	6.095	501316881
SNP	1588-isotig11568_SNP_1081-1201	i11568s1081	C	isotig11568	LG3_2	6.321	974768208
SNP	2513-isotig15175_SNP_105-225	i15175s105	C	isotig15175	LG3_2	7.377	974768398
SNP	CT574828-2379		D	CT574828	LG3_2	7.522	501314424
SNP	2512-isotig15175_SNP_230-350	i15175s230	C	isotig15175	LG3_2	7.763	974768397
SNP	BX254969-184		D	BX254969	LG3_2	8.612	501313300
SNP	1239-isotig10696_SNP_1518-1638	i10696s1518	C	isotig10696	LG3_2	8.936	974768119
SNP	1238-isotig10696_SNP_1235-1355	i10696s1235	C	isotig10696	LG3_2	9.025	974768118
SNP	BX251004-1512		D	BX251004	LG3_2	11.641	501312429
SNP	F51TW9002GWTHK-1108		D	F51TW9002GWTHK	LG3_2	11.641	501317093
SNP	F51TW9002F56C9-1021		D	F51TW9002F56C9	LG3_2	17.537	501316952
SNP	BX682372-420		D	BX682372	LG3_2	19.728	501314047
SNP	F51TW9001D7K5Q-858		D	F51TW9001D7K5Q	LG3_2	19.728	501316773
SNP	F51TW9001C02WO-1031		D	F51TW9001C02WO	LG3_2	19.825	501316491
SNP	BX682372-693		D	BX682372	LG3_2	20.634	501314049
SNP	134-isotig11448_SNP_1236-1356	i11448s1236	C	isotig11448	LG3_2	25.762	974768151
SNP	F51TW9001AFXE7-483		D	F51TW9001AFXE7	LG3_2	27.072	501315707
SNP	BX250296-72		D	BX250296	LG3_2	34.128	501312241
SNP	1157-isotig02312_SNP_837-957	i02312s837	C	isotig02312	LG3_2	37.975	974768099
SNP	CT579645-602		D	CT579645	LG3_2	38.488	501315090
SNP	CT579645-341		D	CT579645	LG3_2	38.507	501315088
SNP	1493-isotig11281_SNP_49-169	i11281s49	C	isotig11281	LG3_2	38.964	974768189
SNP	1452-isotig11185_SNP_747-867	i11185s747pg	C	isotig11185	LG3_3	0	974768180
SNP	F51TW9001CC1S9-113		D	F51TW9001CC1S9	LG3_3	3.205	501316596
SNP	BX249955-1133		D	BX249955	LG3_3	3.235	501312150
SNP	F51TW9001AYUPD-450		D	F51TW9001AYUPD	LG3_3	3.235	501316016
SNP	BX249955-1525		D	BX249955	LG3_3	3.313	501312160
SAMPL	E44-CATA_227				LG3_3	7.423
SNP	BX253692-1385		D	BX253692	LG3_3	7.85	530866027
SNP	F51TW9001AZGFM-828		D	F51TW9001AZGFM	LG3_3	7.85	501316026
SNP	BX253692-1037		D	BX253692	LG3_3	8.013	530865878
SNP	F51TW9001AI4BS-987		D	F51TW9001AI4BS	LG3_3	8.022	501315747
SNP	F51TW9001AZGFM-955		D	F51TW9001AZGFM	LG3_3	8.636	501316028
SNP	CT576073-1084		D	CT576073	LG3_3	13.609	501314657
SNP	BX678675-1568		D	BX678675	LG3_3	27.394	530865892
SNP	CT575765-1541		D	CT575765	LG3_3	27.469	501314608
SNP	F51TW9001CRUA5-820		D	F51TW9001CRUA5	LG4_1	0	501316717
SNP	CT577923-1185		D	CT577923	LG4_1	1.473	530866085
SNP	CT574847-562		D	CT574847	LG4_1	1.958	501314426
SNP	BX254212-860		D	BX254212	LG4_1	2.093	501313177
SNP	BX254212-998		D	BX254212	LG4_1	2.107	501313179
SNP	1740-isotig12003_SNP_607-727	i12003s607pg	C	isotig12003	LG4_1	4.095	974768235
SNP	BX251189-965		D	BX251189	LG4_1	9.352	501312484
SNP	1875-isotig12479_SNP_834-954	i12479s834pg	C	isotig12479	LG4_1	16.255	974768258
SNP	BX250378-892		D	BX250378	LG4_1	17.53	501312257
SNP	F5V9AAZ01BL3BD-215		D	F5V9AAZ01BL3BD	LG4_1	21.087	530866395
SNP	AL749732-476		D	AL749732	LG4_1	23.327	501311344
SNP	BX252083-1716		D	BX252083	LG4_1	23.71	501312666
SAMPL	E34-GATA_294				LG4_1	25.228
SNP	F51TW9001ARZM2-1870		D	F51TW9001ARZM2	LG4_1	29.612	501315888
SNP	AL750709-2635		D	AL750709	LG4_1	39.71	501311687
SNP	CR393275-286		D	CR393275	LG4_1	41.041	501314328
SNP	BX000588-230		D	BX000588	LG4_1	41.109	530866343
SNP	CR393275-43		D	CR393275	LG4_1	41.131	501314330
SNP	BX000588-1918		D	BX000588	LG4_1	41.188	530866342
SNP	BX252639-659		D	BX252639	LG4_1	44.773	501312798
SNP	F51TW9001C4RLQ-506		D	F51TW9001C4RLQ	LG4_1	46.253	501316534
SNP	2709-isotig16670_SNP_249-369	i16670s249	C	isotig16670	LG4_1	46.436	974768434
SNP	2708-isotig16670_SNP_408-528	i16670s408	C	isotig16670	LG4_1	46.489	974768433
SNP	BX784154-568		D	BX784154	LG4_1	46.898	530866060
SNP	F51TW9001AN0YM-590		D	F51TW9001AN0YM	LG4_1	47.311	530865953
SNP	CT_19-467	m1307	B	CT_19	LG4_1	47.358	184975294
SNP	F51TW9001CIVDV-345		D	F51TW9001CIVDV	LG4_1	48.004	530866387
SNP	BX680745-214		D	BX680745	LG4_1	49.606	501313884
SNP	CT582232-1356		D	CT582232	LG4_1	54.136	501315270
SNP	BX667531-856		D	BX667531	LG4_1	56.993	501313451
SNP	F51TW9001A4QR3-220		D	F51TW9001A4QR3	LG4_1	56.993	501315563
SNP	BX251602-294		D	BX251602	LG4_1	57.081	501312551
SNP	992-isotig09839_SNP_822-942	i09839s822pg	C	isotig09839	LG4_1	59.517	974768516
SNP	F51TW9001DCJIX-133		D	F51TW9001DCJIX	LG4_1	62.867	501316795
SNP	1713-isotig11963_SNP_735-855	i11963s735	C	isotig11963	LG4_1	64.605	974768232
SNP	1712-isotig11963_SNP_628-748	i11963s628	C	isotig11963	LG4_1	64.684	974768231
SNP	BX681699-1119		D	BX681699	LG4_1	67.637	501313972
SNP	BX252605-264		D	BX252605	LG4_1	70.795	501312780
SAMPL	E39-CATA_198				LG4_1	72.908
SNP	FN256629-261		D	FN256629	LG4_1	77.041	501317398
SNP	FN256629-229		D	FN256629	LG4_1	77.074	501317396
SNP	1102-isotig09987_SNP_1141-1261	i09987s1141pg	C	isotig09987	LG4_1	78.577	974768086
SNP	1244-isotig10705_SNP_1339-1459	i10705s1339pg	C	isotig10705	LG4_1	78.835	974768122
SNP	FN693067-1411		D	FN693067	LG4_1	80.219	501317484
SNP	1077-isotig06373_SNP_476-596	i06373s476pg	C	isotig06373	LG4_1	84.501	974768081
SNP	CT577468-81		D	CT577468	LG4_1	88.127	501314837
SNP	BX678314-1227		D	BX678314	LG4_2	0	501313673
SNP	1364-isotig11008_SNP_998-1118	i11008s998pg	C	isotig11008	LG4_2	4.282	974768157
SNP	BX678027-255		D	BX678027	LG4_2	5.062	501313623
SNP	CT574776-419		D	CT574776	LG4_2	5.062	501314420
SNP	2069-isotig13097_SNP_642-762	i13097s642pg	C	isotig13097	LG4_2	8.189	974768307
SNP	BX678027-410		D	BX678027	LG4_2	8.917	501313629
SNP	CT575158-558		D	CT575158	LG4_2	10.667	530865912
SNP	BX254445-646		D	BX254445	LG4_2	12.465	501313209
SNP	BX679619-542		D	BX679619	LG4_2	15.485	501313785
SNP	BX679619-429		D	BX679619	LG4_2	15.564	501313783
SNP	BX249896-926		D	BX249896	LG4_2	18.641	501312146
SNP	BX678393-384		D	BX678393	LG4_2	18.85	501313682
SNP	CT577280-282		D	CT577280	LG4_2	19.007	501314818
SNP	BX249896-209		D	BX249896	LG4_2	20.033	501312142
SNP	F51TW9001AZG2W-933		D	F51TW9001AZG2W	LG4_2	20.033	501316022
SNP	F51TW9001AW1KL-312		D	F51TW9001AW1KL	LG4_2	24.042	501315962
SNP	2304-isotig14005_SNP_398-518	i14005s398pg	C	isotig14005	LG5	0	974768364
SNP	2305-isotig14005_SNP_962-1082	i14005s962pg	C	isotig14005	LG5	0.02	974768365
SNP	F51TW9001AKMI8-606		D	F51TW9001AKMI8	LG5	1.437	501315785
SNP	F51TW9001AKMI8-1595		D	F51TW9001AKMI8	LG5	1.441	501315781
SNP	F7QVD2L01ALFZN-546		D	F7QVD2L01ALFZN	LG5	1.612	530866397
SNP	BX253126-1620		D	BX253126	LG5	1.612	501312910
SNP	BX681875-2341		D	BX681875	LG5	2.309	501313999
SNP	2000-isotig12888_SNP_893-1013	i12888s893pg	C	isotig12888	LG5	4.205	974768290
SNP	BX680240-252		D	BX680240	LG5	4.635	501313830
SNP	FN695223-196		D	FN695223	LG5	6.555	501317567
SNP	FN695223-1311		D	FN695223	LG5	6.596	501317565
SNP	AL750931-1751		D	AL750931	LG5	8.206	501311721
SNP	F51TW9001A9CMC-1240		D	F51TW9001A9CMC	LG5	8.275	530866103
SNP	1344-isotig10973_SNP_1146-1266	i10973s1146	C	isotig10973	LG5	12.387	974768148
SNP	1345-isotig10973_SNP_1413-1533	i10973s1413	C	isotig10973	LG5	12.892	974768149
SNP	1983-isotig12818_SNP_425-545	i12818s425pg	C	isotig12818	LG5	20.385	974768286
SNP	BX249294-623		D	BX249294	LG5	22.068	501312002
SNP	F51TW9002IGVQA-345		D	F51TW9002IGVQA	LG5	22.824	501317175
SNP	F51TW9002IGVQA-184		D	F51TW9002IGVQA	LG5	22.843	501317173
SNP	CT583534-187		D	CT583534	LG5	23.098	501315403
SNP	BX682445-196		D	BX682445	LG5	24.54	501314067
SNP	BX682445-300		D	BX682445	LG5	24.558	501314069
SAMPL	E44-CATA_208				LG5	25.88
SNP	BX677521-112		D	BX677521	LG5	32.397	501313551
SNP	F51TW9001BEO52-378		D	F51TW9001BEO52	LG5	37.133	501316260
SNP	F51TW9001AYUHT-1808		D	F51TW9001AYUHT	LG5	37.593	501316008
SNP	2034-isotig12986_SNP_567-687	i12986s567	C	isotig12986	LG5	38.913	974768297
SNP	BX681656-1143		D	BX681656	LG5	45.754	501313964
SNP	BX250193-383		D	BX250193	LG5	46.417	501312209
SNP	F51TW9001D5P2Y-1441		D	F51TW9001D5P2Y	LG5	51.803	501316767
SNP	CT576796-532		D	CT576796	LG5	52.438	501314766
SNP	CT579486-1164		D	CT579486	LG5	56.913	501315077
SNP	78-isotig10229_SNP_362-482	i10229s362	C	isotig10229	LG5	57.596	974768499
SNP	F51TW9001BSSUH-420		D	F51TW9001BSSUH	LG5	60.038	501316392
SNP	CT581143-1157		D	CT581143	LG5	60.936	501315196
SNP	BX254517-1403		D	BX254517	LG5	62.101	530866360
SNP	BX254517-1548		D	BX254517	LG5	62.101	501313225
SNP	F51TW9001BSSUH-265		D	F51TW9001BSSUH	LG5	62.212	501316390
SNP	F51TW9001C0O8X-92		D	F51TW9001C0O8X	LG5	62.513	501316501
SNP	BX254280-1003		D	BX254280	LG5	64.445	501313197
SSR	A5B07				LG5	64.608
SNP	2284-isotig13902_SNP_377-497	i13902s377pg	C	isotig13902	LG5	66.565	974768356
SNP	F51TW9001EP966-297		D	F51TW9001EP966	LG5	68.013	501316918
SNP	1155-isotig06437_SNP_322-442	i06437s322	C	isotig06437	LG5	69.026	974768098
SNP	BX250977-410		D	BX250977	LG5	71.384	501312421
SNP	2314-isotig14033_SNP_273-393	i14033s273pg	C	isotig14033	LG5	73.548	974768366
SNP	AL750694-445		D	AL750694	LG5	75.094	501311679
SNP	AL750694-554		D	AL750694	LG5	75.094	501311683
SNP	BX249015-204		D	BX249015	LG5	75.781	501311935
SNP	CT582219-1777		D	CT582219	LG5	78.186	501315269
SNP	1960-isotig12782_SNP_176-296	i12782s176	C	isotig12782	LG5	78.265	974768280
SNP	1961-isotig12782_SNP_108-228	i12782s108	C	isotig12782	LG5	78.317	974768281
SNP	995-isotig10512_SNP_689-809	i10512s689	C	isotig10512	LG5	79.832	974768517
SNP	BX680977-483		D	BX680977	LG5	81.963	501313896
SNP	BX254686-145		D	BX254686	LG5	84.936	501313263
SNP	F51TW9001CS8EQ-691		D	F51TW9001CS8EQ	LG5	86.244	530866135
SNP	BX250325-174		D	BX250325	LG5	86.61	530865852
SNP	2331-isotig14125_SNP_806-926	i14125s806	C	isotig14125	LG5	87.517	974768372
SNP	BX249551-1069		D	BX249551	LG5	88.23	501312072
SNP	F51TW9001D9825-775		D	F51TW9001D9825	LG5	88.299	501316775
SNP	1451-isotig11178_SNP_959-1079	i11178s959pg	C	isotig11178	LG5	88.684	974768179
SNP	F51TW9001CBE6N-708		D	F51TW9001CBE6N	LG5	95.254	501316592
SNP	Pipn2_2936_01_contig1-477	m959	B	Pipn2_2936_01	LG5	98.546
SNP	CT_2438-354	m659	B	CT_2438	LG5	108.014	184975350
SNP	2545-isotig15354_SNP_325-445	i15354s325pg	C	isotig15354	LG5	109.031	974768404
SNP	CT576637-802		D	CT576637	LG5	110.613	530865917
SNP	CT576637-920		D	CT576637	LG5	111.449	530866074
SNP	F7JJN6E01B7BCW-157		D	F7JJN6E01B7BCW	LG5	111.887	501317327
SNP	F51TW9001CM78O-316		D	F51TW9001CM78O	LG5	113.275	501316678
SAMPL	E34-CATA_171				LG5	114.166
SNP	1672-isotig11895_SNP_758-878	i11895s758	C	isotig11895	LG6	0	974768218
SNP	CT579197-580		D	CT579197	LG6	0.101	530865933
SNP	CT575732-751		D	CT575732	LG6	1.516	501314606
SNP	CT575732-688		D	CT575732	LG6	1.563	501314604
SNP	CT578910-150		D	CT578910	LG6	5.947	501315027
SNP	1692-isotig11933_SNP_327-447	i11933s327pg	C	isotig11933	LG6	8.777	974768224
SNP	259-isotig01968_SNP_2104-2224	i01968s2104	C	isotig01968	LG6	8.822	974768416
SNP	2933-isotig20770_SNP_319-439	i20770s319	C	isotig20770	LG6	8.852	974768465
SNP	242-isotig01968_SNP_1885-2005	i01968s1885	C	isotig01968	LG6	9.744	974768385
SNP	BX255383-177		D	BX255383	LG6	17.335	501313382
SNP	F51TW9001A1C6F-966		D	F51TW9001A1C6F	LG6	17.335	530865942
SNP	F51TW9001CHEL9-1043		D	F51TW9001CHEL9	LG6	17.447	530866133
SNP	BX681940-864		D	BX681940	LG6	19.036	501314005
SNP	CT578659-430		D	CT578659	LG6	20.173	501314996
SNP	CT575401-56		D	CT575401	LG6	20.237	501314545
SNP	CR354690-1454		D	CR354690	LG6	20.267	501314236
SNP	CT575910-990		D	CT575910	LG6	20.681	501314635
SNP	2557-isotig15531_SNP_145-265	i15531s145pg	C	isotig15531	LG6	22.871	974768410
SNP	2556-isotig15531_SNP_573-693	i15531s573pg	C	isotig15531	LG6	23.95	974768409
SNP	0_744_01_contig_refait-341	m1273	B	0_744_01	LG6	32.59
SNP	0_744_01_contig_refait-246	m69	B	0_744_01	LG6	32.863	325995642
SNP	F51TW9002H66S3-804		D	F51TW9002H66S3	LG6	34.52	501317116
SNP	BX677534-401		D	BX677534	LG6	34.96	501313555
SNP	1351-isotig10984_SNP_1277-1397	i10984s1277	C	isotig10984	LG6	37.217	974768153
SNP	F51TW9001EFIPQ-1493		D	F51TW9001EFIPQ	LG6	37.424	530866449
SNP	F51TW9001EFIPQ-1068		D	F51TW9001EFIPQ	LG6	39.254	501316890
SNP	BX250237-130		D	BX250237	LG6	41.112	501312219
SAMPL	E34-CATA_142				LG6	41.67
SNP	1494-isotig11284_SNP_474-594	i11284s474	C	isotig11284	LG6	43.912	974768190
SNP	AL750533-77		D	AL750533	LG6	48.976	530866408
SNP	AL749762-643		D	AL749762	LG6	48.994	501311366
SNP	AL749696-1300		D	AL749696	LG6	50.326	501311324
SNP	F51TW9001A079K-1374		D	F51TW9001A079K	LG6	50.326	501315441
SNP	BX250751-485		D	BX250751	LG6	50.541	501312349
SNP	F51TW9001BA27G-1063		D	F51TW9001BA27G	LG6	55.627	501316187
SNP	2477-isotig14956_SNP_698-818	i14956s698	C	isotig14956	LG6	56.625	974768390
SNP	2476-isotig14956_SNP_113-233	i14956s113	C	isotig14956	LG6	56.637	974768389
SNP	BX252821-26		D	BX252821	LG6	57.403	501312833
SAMPL	E44-CCATA_135				LG6	58.81
SNP	BX255120-978		D	BX255120	LG6	62.979	501313330
SNP	1927-isotig12626_SNP_297-417	i12626s297	C	isotig12626	LG6	65.241	974768271
SNP	2895-isotig19706_SNP_320-440	i19706s320pg	C	isotig19706	LG6	70.544	974768461
SNP	1147-isotig09971_SNP_1554-1674	i09971s1554pg	C	isotig09971	LG6	82.377	974768097
SNP	2770-isotig17514_SNP_297-417	i17514s297	C	isotig17514	LG6	96.696	974768439
SNP	2771-isotig17514_SNP_121-241	i17514s121	C	isotig17514	LG6	97.125	974768440
SNP	2371-isotig14262_SNP_630-750	i14262s630pg	C	isotig14262	LG6	99.024	974768378
SNP	1229-isotig10679_SNP_1402-1522	i10679s1402	C	isotig10679	LG6	110.688	974768114
SNP	BX249429-1247		D	BX249429	LG6	111.003	501312036
SNP	1228-isotig10679_SNP_1068-1188	i10679s1068	C	isotig10679	LG6	111.02	974768113
SNP	BX249429-946		D	BX249429	LG6	111.051	501312038
SNP	CT578553-567		D	CT578553	LG6	112.292	501314972
SNP	AL751161-577		D	AL751161	LG6	112.501	501311785
SNP	768-isotig10797_SNP_910-1030	i10797s910	C	isotig10797	LG6	113.414	974768495
SNP	585-isotig11155_SNP_724-844	i11155s724	C	isotig11155	LG6	113.459	974768482
SNP	BX250086-1505		D	BX250086	LG6	113.774	501312192
SNP	BX250086-1021		D	BX250086	LG6	113.808	501312186
SNP	BX250086-1490		D	BX250086	LG6	113.875	501312190
SNP	Pipn2_3497_01_contig1_m-111	m962	B	Pipn2_3497_01	LG6	114.339	325995621
SNP	Pipn2_3497_01_contig1_m-317	m1313	B	Pipn2_3497_01	LG6	114.665	325995699
SNP	BX677204-1851		D	BX677204	LG6	115.286	501313523
SNP	AL750210-452		D	AL750210	LG6	115.286	501311486
SNP	2301-isotig13968_SNP_804-924	i13968s804pg	C	isotig13968	LG6	118.404	974768363
SNP	1657-isotig11843_SNP_435-555	i11843s435pg	C	isotig11843	LG6	118.43	974768216
SNP	2300-isotig13968_SNP_460-580	i13968s460pg	C	isotig13968	LG6	118.437	974768362
SNP	CT580908-1581		D	CT580908	LG6	122.682	501315175
SNP	BX254396-1696		D	BX254396	LG6	122.932	501313205
SNP	BX248940-1051		D	BX248940	LG6	123.667	501311900
SNP	384_HDZ31-2813		D	HDZ31	LG6	123.667	501311088
SNP	COBRA3-644	m626	B	COBRA3	LG6	123.846	184956815
SNP	60-COBRA3-644	COBRA3	C	COBRA3	LG6	124.192	184956815
SNP	2086-isotig13187_SNP_155-275	i13187s155	C	isotig13187	LG6	124.566	974768311
SNP	2087-isotig13187_SNP_741-861	i13187s741	C	isotig13187	LG6	124.97	974768312
SNP	2495-isotig15052_SNP_612-732	i15052s612	C	isotig15052	LG6	139.284	974768396
SNP	2494-isotig15052_SNP_135-255	i15052s135	C	isotig15052	LG6	139.465	974768395
SNP	FN692671-375		D	FN692671	LG6	140.753	501317446
SNP	F51TW9001BZLDB-1035		D	F51TW9001BZLDB	LG6	141.897	501316481
SNP	CT_3724-995	m694	B	CT_3724	LG7_1	0	184975453
SNP	F51TW9001A0RML-451		D	F51TW9001A0RML	LG7_1	1.826	501315445
SNP	CT578306-640		D	CT578306	LG7_1	2.453	501314932
SNP	BX252869-606		D	BX252869	LG7_1	2.582	501312839
SNP	FN695545-1347		D	FN695545	LG7_1	2.607	501317604
SNP	2393-isotig14401_SNP_747-867	i14401s747	C	isotig14401	LG7_1	2.875	974768380
SNP	1227-isotig10678_SNP_914-1034	i10678s914pg	C	isotig10678	LG7_1	2.986	974768112
SNP	1231-isotig10684_SNP_1059-1179	i10684s1059	C	isotig10684	LG7_1	3.936	974768115
SNP	CT581193-1012		D	CT581193	LG7_1	4.147	530866372
SNP	1504-isotig11319_SNP_847-967	i11319s847pg	C	isotig11319	LG7_1	5.803	974768194
SNP	BX680463-415		D	BX680463	LG7_1	11.067	501313864
SNP	CT576790-1817		D	CT576790	LG7_1	11.098	501314764
SNP	1467-isotig11233_SNP_349-469	i11233s349pg	C	isotig11233	LG7_1	13.782	974768184
SNP	BX253196-1318		D	BX253196	LG7_1	14.486	501312928
SNP	F51TW9001AHIAO-434		D	F51TW9001AHIAO	LG7_1	19.048	501315726
SNP	CT574693-1456		D	CT574693	LG7_1	21.335	501314398
SNP	BX253749-324		D	BX253749	LG7_1	21.365	530866030
SNP	AL750123-186		D	AL750123	LG7_1	21.365	501311450
SNP	AL750692-263		D	AL750692	LG7_1	21.406	501311677
SNP	F585NNT02IWRAO-234		D	F585NNT02IWRAO	LG7_1	22.402	501317240
SNP	2871-isotig19239_SNP_188-308	i19239s188	C	isotig19239	LG7_1	24.238	974768458
SNP	F51TW9001B1F8R-591		D	F51TW9001B1F8R	LG7_2	0	501316044
SNP	2280-isotig13895_SNP_491-611	i13895s491	C	isotig13895	LG7_2	0.836	974768355
SNP	CT580064-621		D	CT580064	LG7_2	3.363	501315108
SNP	BX251749-822		D	BX251749	LG7_2	3.434	501312577
SNP	92-isotig14317_SNP_413-533	i14317s413pg	C	isotig14317	LG7_2	3.955	974768510
SNP	4CL1-953	m135	B	4CL1	LG7_2	5.738
SNP	4CL1-1068	m131	B	4CL1	LG7_2	5.771
SNP	4CLF4R4-229	m137	B	4CLF4R4	LG7_2	5.783
SNP	BX248969-1695		D	BX248969	LG7_2	7.189	501311926
SNP	BX248969-286		D	BX248969	LG7_2	7.685	501311928
SNP	384_Myb1-1189		D	Myb1	LG7_2	7.685	501311151
SNP	384_Myb1-1212		D	Myb1	LG7_2	7.867	501311153
SNP	Myb1-294	m747	B	Myb1	LG7_2	7.892	184956857
SNP	Myb1-710	m751	B	Myb1	LG7_2	7.892	184956858
SNP	Myb1-1189	m746	B	Myb1	LG7_2	8.587	184956860
SNP	F51TW9001B6H5X-609		D	F51TW9001B6H5X	LG7_2	9.174	530866381
SNP	CR393766-1271		D	CR393766	LG7_2	14.063	501314348
SNP	BX251000-521		D	BX251000	LG7_2	14.094	501312425
SNP	CR393766-131		D	CR393766	LG7_2	14.094	501314350
SNP	CR392444-245		D	CR392444	LG7_2	18.453	501314281
SNP	917-isotig09951_SNP_521-641	i09951s521pg	C	isotig09951	LG7_2	18.772	974768509
SNP	F51TW9001A39XP-588		D	F51TW9001A39XP	LG7_2	20.927	501315525
SNP	AL751136-386		D	AL751136	LG7_2	21.178	501311775
SNP	AL750940-3272		D	AL750940	LG7_2	21.449	501311723
SNP	F51TW9002H55HU-386		D	F51TW9002H55HU	LG7_2	21.449	501317109
SNP	CT579613-422		D	CT579613	LG7_2	22.649	501315083
SNP	AL751044-804		D	AL751044	LG7_2	23.461	530866410
SNP	CT579613-1510		D	CT579613	LG7_2	23.511	501315081
SNP	BX253742-527		D	BX253742	LG7_2	30.99	530865879
SNP	CT581162-1598		D	CT581162	LG7_2	31.396	530866094
SNP	F5X2MQL01BBTFT-295		D	F5X2MQL01BBTFT	LG7_2	32.475	501317264
SNP	BX248819-817		D	BX248819	LG7_2	33.789	501311867
SNP	F51TW9001CGDMP-224		D	F51TW9001CGDMP	LG7_2	35.402	501316636
SNP	BX252899-674		D	BX252899	LG7_2	35.405	501312843
SNP	BX681199-296		D	BX681199	LG7_2	36.579	501313928
SNP	BX251386-78		D	BX251386	LG7_2	56.617	501312511
SNP	BX252500-1388		D	BX252500	LG7_2	56.617	501312756
SNP	BX251168-1388		D	BX251168	LG7_2	59.016	501312472
SNP	BX251168-518		D	BX251168	LG7_2	59.016	501312474
SNP	1013-isotig10016_SNP_695-815	i10016s695pg	C	isotig10016	LG7_2	62.625	974768062
SNP	BX681975-520		D	BX681975	LG7_2	63.14	501314007
SNP	2928-isotig20599_SNP_139-259	i20599s139	C	isotig20599	LG7_2	64.901	974768464
SAMPL	E44-CATA_157				LG7_2	66.534
SNP	1387-isotig11062_SNP_233-353	i11062s233	C	isotig11062	LG7_2	71.887	974768162
SNP	CT_4009-239	m702	B	CT_4009	LG7_2	74.697	184975476
SNP	AL749703-408		D	AL749703	LG7_2	75.206	501311328
SNP	1000-isotig09366_SNP_360-480	i09366s360	C	isotig09366	LG7_2	79.312	974768058
SNP	BX249269-201		D	BX249269	LG7_2	81.465	501311998
SNP	384_LIM2-933		D	LIM2	LG7_2	81.741	501311143
SNP	1552-isotig11480_SNP_882-1002	i11480s882pg	C	isotig11480	LG7_2	83.179	974768199
SNP	CT575028-290		D	CT575028	LG8	0	501314479
SNP	F51TW9001DYQ5Q-252		D	F51TW9001DYQ5Q	LG8	0.033	501316867
SNP	1739-isotig11998_SNP_204-324	i11998s204	C	isotig11998	LG8	1.406	974768234
SNP	1738-isotig11998_SNP_456-576	i11998s456	C	isotig11998	LG8	1.443	974768233
SNP	1296-isotig10850_SNP_1207-1327	i10850s1207pg	C	isotig10850	LG8	1.515	974768135
SNP	1660-isotig11853_SNP_995-1115	i11853s995pg	C	isotig11853	LG8	1.999	974768217
SNP	2262-isotig13845_SNP_652-772	i13845s652	C	isotig13845	LG8	2.666	974768347
SNP	2263-isotig13845_SNP_830-950	i13845s830	C	isotig13845	LG8	2.675	974768348
SNP	F51TW9001CGAR8-545		D	F51TW9001CGAR8	LG8	2.701	501316626
SNP	BX678934-790		D	BX678934	LG8	4.683	530866046
SNP	BX678934-481		D	BX678934	LG8	4.962	530866419
SNP	FN694775-817		D	FN694775	LG8	14.231	530865986
SNP	FN694775-523		D	FN694775	LG8	15.853	501317547
SNP	Dhn1-612	m715	B	Dhn1	LG8	23.538	184956818
SNP	384_Dhn2-410		D	Dhn2	LG8	24.99	501311074
SNP	DH2-597	m1141	B	DH2	LG8	25.067
SNP	F51TW9002F8NTW-1015		D	F51TW9002F8NTW	LG8	26.423	530866392
SNP	1012-isotig09861_SNP_1700-1820	i09861s1700pg	C	isotig09861	LG8	28.108	974768061
SNP	CT574752-818		D	CT574752	LG8	33.945	501314416
SNP	CT576062-1276		D	CT576062	LG8	34.074	501314653
SNP	CT576062-272		D	CT576062	LG8	34.074	501314655
SNP	F51TW9001B2Z8O-1201		D	F51TW9001B2Z8O	LG8	34.805	501316072
SNP	F51TW9001B2Z8O-1116		D	F51TW9001B2Z8O	LG8	34.82	501316070
SNP	BX251825-986		D	BX251825	LG8	34.835	501312596
SNP	1980-isotig12813_SNP_393-513	i12813s393pg	C	isotig12813	LG8	49.508	974768285
SNP	BX253774-816		D	BX253774	LG8	49.943	501313049
SNP	CT582977-1210		D	CT582977	LG8	49.943	501315339
SNP	BX253774-54		D	BX253774	LG8	49.981	501313047
SNP	F51TW9002J1WGY-647		D	F51TW9002J1WGY	LG8	56.04	501317192
SNP	F51TW9001AI55E-2114		D	F51TW9001AI55E	LG8	67.012	501315750
SNP	BX252221-1003		D	BX252221	LG8	68.062	501312694
SNP	CT577081-1293		D	CT577081	LG8	69.057	501314782
SNP	BX254586-1299		D	BX254586	LG8	72.299	501313249
SNP	F51TW9001CPZSV-706		D	F51TW9001CPZSV	LG8	72.592	501316704
SNP	Pipn0_6999_01_contig1-180	m913	B	Pipn0_6999_01	LG8	72.765
SNP	AL749783-667		D	AL749783	LG8	72.787	501311376
SNP	CT577574-1073		D	CT577574	LG8	73.073	530866081
SNP	AL751301-752		D	AL751301	LG8	73.084	501311820
SNP	BX249621-1066		D	BX249621	LG8	73.336	501312094
SNP	1243-isotig10701_SNP_357-477	i10701s357pg	C	isotig10701	LG8	74.939	974768121
SNP	1242-isotig10701_SNP_651-771	i10701s651pg	C	isotig10701	LG8	77.234	974768120
SNP	1417-isotig11115_SNP_82-202	i11115s82pg	C	isotig11115	LG8	79.266	974768169
SNP	1416-isotig11115_SNP_146-266	i11115s146pg	C	isotig11115	LG8	79.267	974768168
SNP	910-isotig11754_SNP_953-1073	i11754s953pg	C	isotig11754	LG8	85.511	974768508
SNP	2184-isotig13590_SNP_208-328	i13590s208pg	C	isotig13590	LG8	87.196	974768340
SNP	2185-isotig13590_SNP_46-166	i13590s46pg	C	isotig13590	LG8	87.268	974768341
SNP	FN695400-1167		D	FN695400	LG8	100.369	501317590
SNP	BX248867-129		D	BX248867	LG8	100.369	530866349
SNP	BX253714-172		D	BX253714	LG8	101.854	501313020
SNP	BX253714-228		D	BX253714	LG8	101.978	501313022
SNP	1185-isotig09979_SNP_949-1069	i09979s949pg	C	isotig09979	LG8	115.975	974768104
SNP	1793-isotig12202_SNP_964-1084	i12202s964pg	C	isotig12202	LG8	115.985	974768246
SNP	AL749591-1543		D	AL749591	LG8	117.348	501311280
SNP	F51TW9002J4AQY-74		D	F51TW9002J4AQY	LG8	120.593	501317193
SNP	CT578868-1132		D	CT578868	LG8	122.799	501315017
SNP	F51TW9001AM6TF-1079		D	F51TW9001AM6TF	LG8	122.799	501315807
SNP	2291-isotig13939_SNP_680-800	i13939s680	C	isotig13939	LG8	123.963	974768358
SNP	2290-isotig13939_SNP_475-595	i13939s475	C	isotig13939	LG8	124.176	974768357
SNP	1455-isotig11189_SNP_149-269	i11189s149	C	isotig11189	LG9	0	974768181
SNP	2170-isotig13512_SNP_383-503	i13512s383pg	C	isotig13512	LG9	0.846	974768335
SNP	2171-isotig13512_SNP_557-677	i13512s557pg	C	isotig13512	LG9	1.668	974768336
SNP	BX681821-1533		D	BX681821	LG9	2.582	501313987
SNP	BX252974-1518		D	BX252974	LG9	2.587	501312871
SNP	CT576407-1186		D	CT576407	LG9	3.069	501314700
SNP	CT576407-283		D	CT576407	LG9	3.094	501314702
SNP	1349-isotig10980_SNP_1200-1320	i10980s1200	C	isotig10980	LG9	3.618	974768150
SNP	F51TW9002FW2SC-1087		D	F51TW9002FW2SC	LG9	4.458	501317020
SNP	822-isotig11300_SNP_1197-1317	i11300s1197	C	isotig11300	LG9	4.659	974768500
SNP	F51TW9002HSTUZ-269		D	F51TW9002HSTUZ	LG9	4.753	501317157
SNP	F51TW9002HIQO1-849		D	F51TW9002HIQO1	LG9	4.763	501317144
SNP	F51TW9002H9EM6-137		D	F51TW9002H9EM6	LG9	4.912	501317128
SNP	BX677620-1785		D	BX677620	LG9	6.01	501313575
SNP	BX249376-126		D	BX249376	LG9	6.012	530865849
SNP	F51TW9001C9YVH-898		D	F51TW9001C9YVH	LG9	11.717	501316584
SNP	BX255280-229		D	BX255280	LG9	22.687	501313346
SNP	BX255280-898		D	BX255280	LG9	22.687	530865888
SNP	F51TW9001BY0E4-1394		D	F51TW9001BY0E4	LG9	22.736	501316451
SNP	F51TW9001BY0E4-1243		D	F51TW9001BY0E4	LG9	22.742	501316449
SNP	F51TW9001BY0E4-1236		D	F51TW9001BY0E4	LG9	22.959	530865970
SNP	CT575966-1698		D	CT575966	LG9	23.321	501314645
SNP	BX249088-1572		D	BX249088	LG9	23.997	501311943
SNP	BX250602-346		D	BX250602	LG9	32.764	501312319
SNP	Pipn0_16459_01_contig1-235	m1357	B	Pipn0_16459_01	LG9	37.519
SNP	384_SCL1-318		D	SCL1	LG9	37.94	501311222
SNP	BX249808-563		D	BX249808	LG9	38.123	501312120
SNP	384_SCL1-570		D	SCL1	LG9	38.441	501311224
SNP	CT_1277-707	m630	B	CT_1277	LG9	40.102	184975266
SNP	BX249152-390		D	BX249152	LG9	42.085	501311975
SNP	F51TW9001CW9Q9-700		D	F51TW9001CW9Q9	LG9	42.085	501316741
SNP	CT582016-78		D	CT582016	LG9	53.711	501315249
SNP	2028-isotig12974_SNP_688-808	i12974s688pg	C	isotig12974	LG9	54.442	974768296
SNP	BX249475-1660		D	BX249475	LG9	55.378	501312054
SNP	335-isotig11593_SNP_411-531	i11593s411pg	C	isotig11593	LG9	58.077	974768468
SNP	AL751081-200		D	AL751081	LG9	59.695	501311755
SNP	BX255597-191		D	BX255597	LG9	59.865	501313394
SNP	2074-isotig13128_SNP_885-1005	i13128s885	C	isotig13128	LG9	59.969	974768308
SNP	2412-isotig14558_SNP_510-630	i14558s510	C	isotig14558	LG9	64.151	974768384
SNP	GW575379-630		D	GW575379	LG9	65.181	530865988
SNP	BX250846-727		D	BX250846	LG9	65.181	501312383
SNP	CT582671-680		D	CT582671	LG9	70.589	530865939
SNP	FN695045-110		D	FN695045	LG9	73.702	501317557
SNP	1896-isotig12534_SNP_1081-1201	i12534s1081pg	C	isotig12534	LG9	75.595	974768262
SNP	1897-isotig12534_SNP_128-248	i12534s128pg	C	isotig12534	LG9	75.754	974768263
SNP	CL1694Contig1_01_contig1-296	m217	B	CL1694Contig1_01	LG9	76.85	325995639
SNP	F51TW9001CU6JT-631		D	F51TW9001CU6JT	LG9	77.838	501316735
SNP	BX682440-201		D	BX682440	LG9	78.595	501314061
SNP	1178-isotig11640_SNP_836-956	i11640s836	C	isotig11640	LG9	82.351	974768103
SNP	49-isotig11640_SNP_46-166	i11640s46	C	isotig11640	LG9	83.611	974768478
SNP	BX666057-534		D	BX666057	LG9	83.959	501313445
SNP	BX250307-1871		D	BX250307	LG9	86.949	501312243
SNP	AL750564-1467		D	AL750564	LG9	86.962	530865840
SNP	BX679917-1623		D	BX679917	LG9	87.048	501313808
SNP	BX681577-366		D	BX681577	LG9	88.35	530865901
SNP	F51TW9001CGCIN-314		D	F51TW9001CGCIN	LG9	92.905	501316630
SNP	1959-isotig12773_SNP_227-347	i12773s227pg	C	isotig12773	LG9	94.055	974768279
SNP	BX254906-489		D	BX254906	LG9	94.625	530866037
SNP	F51TW9001EL4A0-274		D	F51TW9001EL4A0	LG9	94.652	501316908
SNP	F51TW9002H9U6A-799		D	F51TW9002H9U6A	LG9	97.653	501317136
SNP	F51TW9002H9U6A-671		D	F51TW9002H9U6A	LG9	97.683	501317134
SNP	BX679533-1530		D	BX679533	LG9	102.148	501313771
SNP	BX679533-1669		D	BX679533	LG9	102.182	501313773
SNP	CT578592-2359		D	CT578592	LG9	105.383	501314988
SNP	AL751144-772		D	AL751144	LG9	108.657	501311777
SNP	BX253319-545		D	BX253319	LG9	116.001	501312955
SNP	44-isotig04750_SNP_2742-2862	i04750s2742	C	isotig04750	LG9	119.089	974768474
SNP	CT574738-39		D	CT574738	LG9	119.81	530866067
SNP	F51TW9001A7LAX-219		D	F51TW9001A7LAX	LG9	120.927	501315604
SNP	1498-isotig11297_SNP_1105-1225	i11297s1105	C	isotig11297	LG9	123.857	974768192
SNP	2651-isotig16157_SNP_706-826	i16157s706pg	C	isotig16157	LG9	124.894	974768426
SNP	2320-isotig14045_SNP_659-779	i14045s659	C	isotig14045	LG9	125.083	974768369
SNP	2702-isotig16617_SNP_543-663	i16617s543	C	isotig16617	LG9	128.5	974768431
SNP	BX252611-274		D	BX252611	LG9	129.507	501312790
SNP	BX252611-1302		D	BX252611	LG9	130.224	501312786
SNP	AL749631-1295		D	AL749631	LG9	130.729	501311304
SNP	AL749631-1471		D	AL749631	LG9	130.729	530865834
SNP	BX253305-170		D	BX253305	LG9	131.288	501312950
SNP	BX253305-271		D	BX253305	LG9	131.404	501312952
SNP	BX249461-130		D	BX249461	LG9	132.533	501312040
SNP	F51TW9001CC8PS-473		D	F51TW9001CC8PS	LG9	132.64	501316598
SNP	CT576158-1624		D	CT576158	LG9	134.237	501314663
SNP	AL750449-126		D	AL750449	LG9	134.407	501311540
SNP	AL749800-896		D	AL749800	LG9	136.931	501311380
SNP	BX682767-217		D	BX682767	LG10	0	501314107
SNP	FN693976-89		D	FN693976	LG10	7.298	501317502
SNP	CT576106-142		D	CT576106	LG10	7.329	501314659
SNP	2345-isotig14181_SNP_370-490	i14181s370	C	isotig14181	LG10	7.814	974768375
SNP	1482-isotig11258_SNP_307-427	i11258s307	C	isotig11258	LG10	7.818	974768185
SNP	1483-isotig11258_SNP_144-264	i11258s144	C	isotig11258	LG10	7.846	974768186
SNP	CR394211-641		D	CR394211	LG10	8.111	501314376
SNP	CT576576-2682		D	CT576576	LG10	8.111	501314721
SNP	BX253116-291		D	BX253116	LG10	9.592	501312897
SNP	BX253116-602		D	BX253116	LG10	9.592	501312899
SNP	CL3795Contig1_01_contig1-376	m526	B	CL3795Contig1_01	LG10	13.871	325995650
SNP	BX250531-554		D	BX250531	LG10	21.417	501312297
SNP	BX248789-313		D	BX248789	LG10	23.134	501311857
SNP	1990-isotig12839_SNP_390-510	i12839s390pg	C	isotig12839	LG10	23.816	974768287
SNP	1991-isotig12839_SNP_611-731	i12839s611pg	C	isotig12839	LG10	23.83	974768288
SNP	CR393072-900		D	CR393072	LG10	26.842	530866424
SNP	1930-isotig12647_SNP_784-904	i12647s784pg	C	isotig12647	LG10	26.88	974768272
SNP	BX248963-299		D	BX248963	LG10	29.706	501311918
SNP	CT577217-282		D	CT577217	LG10	31.295	501314808
SNP	2147-isotig13440_SNP_658-778	i13440s658	C	isotig13440	LG10	32.825	974768332
SNP	CT583450-834		D	CT583450	LG10	32.833	501315397
SNP	2146-isotig13440_SNP_488-608	i13440s488	C	isotig13440	LG10	32.888	974768331
SNP	BX252920-306		D	BX252920	LG10	32.967	501312853
SNP	CT583450-636		D	CT583450	LG10	33.844	501315394
SNP	F51TW9002GYFKZ-1724		D	F51TW9002GYFKZ	LG10	33.875	501317098
SNP	1019-isotig09808_SNP_997-1117	i09808s997	C	isotig09808	LG10	34.788	974768066
SNP	1010-isotig09808_SNP_1595-1715	i09808s1595	C	isotig09808	LG10	34.966	974768060
SNP	F51TW9001A1C30-771		D	F51TW9001A1C30	LG10	36.32	501315490
SNP	F51TW9001AQDJL-451		D	F51TW9001AQDJL	LG10	42.307	501315869
SNP	2644-isotig16078_SNP_337-457	i16078s337	C	isotig16078	LG10	46.477	974768424
SNP	F51TW9001A4I7G-383		D	F51TW9001A4I7G	LG10	48.012	501315555
SNP	556-isotig09739_SNP_2135-2255	i09739s2135	C	isotig09739	LG10	50.868	974768480
SNP	22-isotig09739_SNP_1978-2098	i09739s1978	C	isotig09739	LG10	51.584	974768361
SNP	BX681091-1307		D	BX681091	LG10	52.757	530866057
SNP	CT575135-552		D	CT575135	LG10	53.935	501314489
SNP	2491-isotig15041_SNP_579-699	i15041s579pg	C	isotig15041	LG10	57.398	974768394
SNP	2490-isotig15041_SNP_387-507	i15041s387pg	C	isotig15041	LG10	57.734	974768393
SNP	CT575893-1455		D	CT575893	LG10	64.765	501314629
SNP	1939-isotig12676_SNP_191-311	i12676s191pg	C	isotig12676	LG10	66.246	974768274
SNP	2048-isotig13045_SNP_695-815	i13045s695	C	isotig13045	LG10	71.227	974768299
SNP	CT575172-251		D	CT575172	LG10	73.393	501314509
SNP	FM945915-1340		D	FM945915	LG10	74.561	501317380
SNP	BX680861-1107		D	BX680861	LG10	75.963	501313888
SNP	2402-isotig14470_SNP_388-508	i14470s388	C	isotig14470	LG11	0	974768382
SNP	2137-isotig13416_SNP_241-361	i13416s241	C	isotig13416	LG11	0.165	974768326
SNP	AL749697-512		D	AL749697	LG11	1.371	501311326
SNP	CT575286-143		D	CT575286	LG11	1.416	501314527
SNP	CT583527-1638		D	CT583527	LG11	3.15	501315400
SNP	F51TW9001ANBBN-172		D	F51TW9001ANBBN	LG11	3.586	501315819
SNP	F51TW9001C2JN8-351		D	F51TW9001C2JN8	LG11	3.786	501316516
SNP	F51TW9001C2JN8-241		D	F51TW9001C2JN8	LG11	3.852	501316514
SNP	F51TW9001C6IZ8-79		D	F51TW9001C6IZ8	LG11	4.031	501316562
SNP	BX249211-304		D	BX249211	LG11	5.841	501311987
SNP	BX254194-57		D	BX254194	LG11	7.072	501313173
SNP	F51TW9001AR9BT-500		D	F51TW9001AR9BT	LG11	7.072	501315878
SNP	BX254194-1519		D	BX254194	LG11	8.013	501313161
SNP	BX254194-1903		D	BX254194	LG11	8.013	501313165
SNP	1585-isotig11553_SNP_389-509	i11553s389pg	C	isotig11553	LG11	18.118	974768207
SNP	BX251127-1007		D	BX251127	LG11	18.296	501312447
SNP	2122-isotig13347_SNP_665-785	i13347s665	C	isotig13347	LG11	18.903	974768322
SNP	BX251128-541		D	BX251128	LG11	21.025	501312454
SNP	BX255345-170		D	BX255345	LG11	27.08	501313374
SNP	F51TW9001B7DGT-70		D	F51TW9001B7DGT	LG11	38.528	501316158
SNP	998-isotig03300_SNP_295-415	i03300s295pg	C	isotig03300	LG11	46.864	974768518
SNP	AL749685-1034		D	AL749685	LG11	47.343	501311320
SNP	2369-isotig14260_SNP_78-198	i14260s78	C	isotig14260	LG11	47.944	974768377
SNP	Korrigan-2103	m1552	B	Korrigan	LG11	48.005	501311107
SNP	Korrigan-1272	m1560	B	Korrigan	LG11	48.011
SNP	Korrigan-83	m733	B	Korrigan	LG11	48.024	184956832
SNP	Korrigan-1205	m1541	B	Korrigan	LG11	48.074
SNP	384_Korrigan-2103		D	Korrigan	LG11	48.108	501311107
SNP	384_Korrigan-2722		D	Korrigan	LG11	48.161	501311115
SNP	384_Korrigan-836		D	Korrigan	LG11	48.171	501311131
SNP	384_Korrigan-2114		D	Korrigan	LG11	48.186	501311109
SNP	384_Korrigan-2387		D	Korrigan	LG11	48.186	501311111
SNP	Korrigan-635	m732	B	Korrigan	LG11	48.627	184956836
SAMPL	E34-CATA_375				LG11	49.746
SNP	FN694648-730		D	FN694648	LG11	52.942	501317533
SNP	FN694648-365		D	FN694648	LG11	52.953	501317528
SNP	BX251850-1163		D	BX251850	LG11	54.187	530865862
SNP	BX251850-1843		D	BX251850	LG11	54.258	501312602
SNP	AL749542-500		D	AL749542	LG11	54.66	501311274
SNP	1940-isotig12679_SNP_576-696	i12679s576	C	isotig12679	LG11	56.285	974768275
SNP	BX251779-245		D	BX251779	LG11	56.988	501312583
SNP	BX251779-90		D	BX251779	LG11	57.005	501312587
SNP	BX680115-272		D	BX680115	LG11	60.609	501313818
SNP	BX254251-103		D	BX254251	LG11	61.989	501313187
SNP	F51TW9001AHS45-908		D	F51TW9001AHS45	LG11	62.755	501315736
SNP	BX784169-685		D	BX784169	LG11	62.783	501314137
SNP	BX254067-1729		D	BX254067	LG11	63.342	501313123
SNP	FN692894-137		D	FN692894	LG11	65.463	501317456
SNP	2483-isotig14988_SNP_109-229	i14988s109	C	isotig14988	LG11	70.652	974768392
SNP	BX249522-1624		D	BX249522	LG11	70.691	501312064
SNP	FM945712-47		D	FM945712	LG11	71.46	501317364
SNP	BX252216-681		D	BX252216	LG11	74.702	501312690
SNP	BX677078-206		D	BX677078	LG11	74.702	501313511
SNP	BX252216-755		D	BX252216	LG11	74.751	530865863
SNP	BX680778-1263		D	BX680778	LG11	81.137	530865899
SNP	BX253098-1063		D	BX253098	LG11	81.247	501312895
SNP	F51TW9001A7J0O-234		D	F51TW9001A7J0O	LG11	81.287	501315599
SNP	F51TW9001A7J0O-623		D	F51TW9001A7J0O	LG11	82.02	501315602
SNP	1641-isotig11773_SNP_293-413	i11773s293pg	C	isotig11773	LG11	82.383	974768213
SNP	2099-isotig13232_SNP_496-616	i13232s496	C	isotig13232	LG11	82.754	974768315
SNP	BX252695-133		D	BX252695	LG11	90.817	501312810
SNP	BX252695-1883		D	BX252695	LG11	90.817	501312812
SNP	BX254484-427		D	BX254484	LG11	91.8	501313215
SNP	2597-isotig15797_SNP_572-692	i15797s572pg	C	isotig15797	LG11	92.514	974768414
SNP	1277-isotig10806_SNP_461-581	i10806s461pg	C	isotig10806	LG11	93.712	974768130
SNP	BX254138-1099		D	BX254138	LG11	98.624	501313149
SNP	1338-isotig10965_SNP_818-938	i10965s818pg	C	isotig10965	LG11	99.51	974768146
SNP	1339-isotig10965_SNP_361-481	i10965s361pg	C	isotig10965	LG11	100.071	974768147
SNP	2279-isotig13885_SNP_790-910	i13885s790pg	C	isotig13885	LG11	101.551	974768354
SNP	2227-isotig13688_SNP_373-493	i13688s373	C	isotig13688	LG11	101.925	974768345
SNP	2226-isotig13688_SNP_697-817	i13688s697	C	isotig13688	LG11	101.93	974768344
SNP	F51TW9001BIE15-92		D	F51TW9001BIE15	LG11	104.248	501316296
SNP	CR392669-100		D	CR392669	LG11	104.282	501314285
SNP	BX253174-1323		D	BX253174	LG11	109.555	501312922
SNP	BX681201-799		D	BX681201	LG11	112.972	501313932
SNP	Pipn2_2702_01_contig1-434	m1350	B	Pipn2_2702_01	LG12	0
SNP	1872-isotig12478_SNP_697-817	i12478s697	C	isotig12478	LG12	3.729	974768257
SNP	BX250841-459		D	BX250841	LG12	4.097	530866013
SNP	1448-isotig11177_SNP_1069-1189	i11177s1069	C	isotig11177	LG12	5.05	974768176
SNP	1449-isotig11177_SNP_328-448	i11177s328	C	isotig11177	LG12	5.539	974768177
SNP	FN694735-2026		D	FN694735	LG12	6.918	501317543
SNP	2842-isotig18460_SNP_368-488	i18460s368	C	isotig18460	LG12	10.457	974768451
SNP	AL749729-1180		D	AL749729	LG12	11.444	501311340
SNP	BX682064-162		D	BX682064	LG12	11.645	501314019
SNP	2849-isotig18677_SNP_311-431	i18677s311	C	isotig18677	LG12	12.872	974768452
SNP	384_Pp1-221		D	Pp1	LG12	12.939	501311212
SNP	F51TW9001A19HT-572		D	F51TW9001A19HT	LG12	14.093	501315486
SNP	Pp1-312	m981	B	Pp1	LG12	14.94	184956878
SNP	F51TW9001BCX9O-1001		D	F51TW9001BCX9O	LG12	17.162	501316215
SNP	F51TW9001BCX9O-947		D	F51TW9001BCX9O	LG12	17.162	501316221
SNP	FN705321-682		D	FN705321	LG12	20.007	501317650
SNP	BX249648-573		D	BX249648	LG12	21.453	501312102
SNP	CT575341-960		D	CT575341	LG12	21.453	501314533
SNP	F51TW9001CC9GB-779		D	F51TW9001CC9GB	LG12	27.875	501316600
SNP	CT582236-1070		D	CT582236	LG12	36.596	501315274
SNP	BX248967-202		D	BX248967	LG12	39.606	501311920
SNP	1331-isotig10937_SNP_152-272	i10937s152pg	C	isotig10937	LG12	40.993	974768145
SNP	BX249563-109		D	BX249563	LG12	40.994	501312078
SNP	AL750142-1191		D	AL750142	LG12	43.355	501311458
SNP	2082-isotig13173_SNP_367-487	i13173s367	C	isotig13173	LG12	49.993	974768310
SNP	AL751267-1177		D	AL751267	LG12	56.775	501311806
SNP	BX251917-482		D	BX251917	LG12	61.334	501312618
SNP	1888-isotig12519_SNP_599-719	i12519s599	C	isotig12519	LG12	64.038	974768260
SNP	CT578593-1434		D	CT578593	LG12	64.273	501314992
SNP	AL750412-1436		D	AL750412	LG12	65.798	530865993
SNP	25-isotig09915_SNP_300-420	i09915s300pg	C	isotig09915	LG12	71.545	974768417
SNP	966-isotig09915_SNP_559-679	i09915s559pg	C	isotig09915	LG12	71.594	974768512
SNP	CT582621-187		D	CT582621	LG12	71.626	501315291
SNP	2142-isotig13435_SNP_581-701	i13435s581	C	isotig13435	LG12	74.109	974768329
SNP	BX250707-612		D	BX250707	LG12	74.68	501312343
SNP	F51TW9001B439B-111		D	F51TW9001B439B	LG12	75.045	501316106
SNP	AL750831-332		D	AL750831	LG12	76.765	501311719
SNP	BX255207-354		D	BX255207	LG12	78.706	501313340
SNP	F51TW9001BM7BJ-187		D	F51TW9001BM7BJ	LG12	80.762	501316326
SAMPL	E44-GATA_264				LG12	86.284
SNP	F51TW9001ALVB6-1171		D	F51TW9001ALVB6	LG12	90.337	501315797
SNP	1160-isotig09770_SNP_462-582	i09770s462	C	isotig09770	LG12	92.071	974768100
SNP	1193-isotig09683_SNP_215-335	i09683s215pg	C	isotig09683	LG12	93.522	974768108
SNP	BX253125-806		D	BX253125	LG12	97.642	501312905
SNP	1189-isotig11373_SNP_155-275	i11373s155	C	isotig11373	LG12	98.956	974768106
SNP	BX253125-631		D	BX253125	LG12	99.364	501312901
SNP	2178-isotig13550_SNP_342-462	i13550s342pg	C	isotig13550	LG12	101.994	974768338
SNP	BX676789-1926		D	BX676789	LG12	106.816	501313469
SNP	979-isotig09961_SNP_1885-2005	i09961s1885pg	C	isotig09961	LG12	107.586	974768514
SNP	F51TW9001CACYJ-2533		D	F51TW9001CACYJ	LG12	108.391	530866385
SNP	CT576006-894		D	CT576006	LG12	109.733	501314647
SNP	BX681786-62		D	BX681786	LG12	110.106	501313978
SNP	BX251253-1446		D	BX251253	LG12	110.128	530865856
SNP	F51TW9001DQ4LM-682		D	F51TW9001DQ4LM	LG12	111.043	501316841
SNP	1128-isotig10431_SNP_930-1050	i10431s930pg	C	isotig10431	LG12	111.421	974768095
SNP	2318-isotig14044_SNP_614-734	i14044s614	C	isotig14044	LG12	111.954	974768368
SNP	BX249395-292		D	BX249395	LG12	121.182	501312024
SNP	39-isotig13017_SNP_657-777	i13017s657pg	C	isotig13017	LG12	121.968	974768471
SNP	CT583091-167		D	CT583091	LG12	122.852	530866378
SNP	2299-isotig13957_SNP_288-408	i13957s288	C	isotig13957	LG12	126.47	974768360
SNP	2112-isotig13260_SNP_657-777	i13260s657	C	isotig13260	LG12	127.377	974768319
SNP	CT581463-631		D	CT581463	LG12	128.942	501315224
SNP	CT581463-418		D	CT581463	LG12	128.984	501315220
SNP	1016-isotig12161_SNP_409-529	i12161s409	C	isotig12161	LG12	132.509	974768065
SNP	CT578417-702		D	CT578417	LG12	134.326	501314957
SNP	750-isotig12161_SNP_661-781	i12161s661	C	isotig12161	LG12	134.999	974768494
SNP	F51TW9001BH29W-1136		D	F51TW9001BH29W	LG12	138.999	501316286
SNP	1270-isotig10796_SNP_1462-1582	i10796s1462pg	C	isotig10796	LG12	140.49	974768129

## Sheet: Oria6
Marker type	Marker name	Marker short name	SNP array	Gene or contig ID	Linkage group	Position	SNPdb NCBI accesion number
SNP	F51TW9001A34NZ-175		D	F51TW9001A34NZ	LG1_1	0	501315519
SNP	CL2332Contig1_01_contig2-199	m289	B	CL2332Contig1_01	LG1_1	7.169	325995627
SNP	Pipn0_6924_02_contig1-84	m1316	B	Pipn0_6924_02	LG1_1	14.285
SNP	BX251336-530		D	BX251336	LG1_1	16.72	501312503
SNP	65-isotig14266_SNP_879-999	i14266s879pg	C	isotig14266	LG1_1	19.155	974768486
SNP	1120-isotig04212_SNP_347-467	i04212s347pg	C	isotig04212	LG1_1	19.273	974768092
SNP	BX253606-254		D	BX253606	LG1_1	22.624	501313000
SNP	BX253606-491		D	BX253606	LG1_1	22.624	530865876
SNP	BX255626-527		D	BX255626	LG1_1	24.014	501313401
SNP	F51TW9001DDRPZ-378		D	F51TW9001DDRPZ	LG1_1	24.445	501316807
SNP	153-isotig14120_SNP_295-415	i14120s295pg	C	isotig14120	LG1_1	25.197	974768197
SNP	1389-isotig11063_SNP_568-688	i11063s568	C	isotig11063	LG1_1	25.996	974768163
SNP	AL749719-1080		D	AL749719	LG1_1	26.743	530865992
SNP	AL749719-1114		D	AL749719	LG1_1	26.983	501311334
SNP	CT575722-611		D	CT575722	LG1_1	28.351	501314602
SNP	CT577655-920		D	CT577655	LG1_1	29.43	501314860
SNP	CT577655-315		D	CT577655	LG1_1	32.056	501314854
SNP	2802-isotig17893_SNP_327-447	i17893s327	C	isotig17893	LG1_1	33.123	974768445
SNP	705-isotig10215_SNP_143-263	i10215s143	C	isotig10215	LG1_1	34.518	974768490
SNP	76-isotig09699_SNP_330-450	i09699s330pg	C	isotig09699	LG1_1	35.771	974768497
SNP	1031-isotig09699_SNP_1050-1170	i09699s1050pg	C	isotig09699	LG1_1	36.358	974768067
SNP	Pipn0_13957_02_contig1-121	m816	B	Pipn0_13957_02	LG1_1	40.239	325995644
SNP	Pipn0_13957_02_contig1-277	m817	B	Pipn0_13957_02	LG1_1	43.004
SNP	F51TW9002FUMZ6-622		D	F51TW9002FUMZ6	LG1_1	44.025	501317014
SNP	CT582316-510		D	CT582316	LG1_1	45.033	530866433
SNP	BX679811-876		D	BX679811	LG1_1	45.04	501313805
SNP	BX679811-566		D	BX679811	LG1_1	45.068	530866052
SNP	F51TW9001CGV5K-406		D	F51TW9001CGV5K	LG1_2	0	501316640
SNP	BX680638-939		D	BX680638	LG1_2	4.078	501313876
SNP	2362-isotig14243_SNP_590-710	i14243s590	C	isotig14243	LG1_2	4.681	974768376
SNP	2020-isotig12925_SNP_858-978	i12925s858	C	isotig12925	LG1_2	5.343	974768295
SNP	Pipn0_4588_01_contig1-102	m1533	B	Pipn0_4588_01	LG1_2	7.432
SNP	1127-isotig10429_SNP_287-407	i10429s287	C	isotig10429	LG1_2	8.492	974768094
SNP	F51TW9001A4588-105		D	F51TW9001A4588	LG1_2	10.204	501315537
SNP	F51TW9001BF8Q1-922		D	F51TW9001BF8Q1	LG1_2	11.696	530866440
SNP	1034-isotig03189_SNP_801-921	i03189s801	C	isotig03189	LG1_2	12.88	974768068
SNP	2598-isotig15801_SNP_367-487	i15801s367	C	isotig15801	LG1_2	12.956	974768415
SNP	1356-isotig10996_SNP_1211-1331	i10996s1211	C	isotig10996	LG1_2	13.504	974768155
SNP	BX254072-662		D	BX254072	LG1_2	13.55	501313131
SNP	BX254072-595		D	BX254072	LG1_2	13.647	501313129
SNP	F7JJN6E01A099N-616		D	F7JJN6E01A099N	LG1_2	23.266	501317308
SNP	BX678889-95		D	BX678889	LG1_2	27.387	501313716
SNP	18-isotig06614_SNP_674-794	i06614s674	C	isotig06614	LG1_2	32.049	974768264
SNP	1427-isotig11124_SNP_60-180	i11124s60pg	C	isotig11124	LG1_2	32.622	974768171
SNP	1577-isotig11540_SNP_125-245	i11540s125	C	isotig11540	LG1_2	34.132	974768206
SNP	2271-isotig13865_SNP_98-218	i13865s98	C	isotig13865	LG1_2	34.211	974768352
SNP	BX251166-1154		D	BX251166	LG1_2	34.81	501312466
SNP	BX250498-303		D	BX250498	LG1_2	49.046	501312283
SNP	BX681617-1589		D	BX681617	LG1_2	49.046	501313962
SNP	F51TW9001C576X-539		D	F51TW9001C576X	LG1_2	49.068	501316540
SNP	F51TW9001ARPFL-1034		D	F51TW9001ARPFL	LG1_2	49.095	501315882
SNP	BX254645-1486		D	BX254645	LG1_2	49.916	501313261
SNP	F51TW9001ARPFL-336		D	F51TW9001ARPFL	LG1_2	50.485	501315884
SNP	BX248820-352		D	BX248820	LG1_2	69.681	501311869
SNP	AL751037-564		D	AL751037	LG1_2	69.681	501311739
SNP	BX249583-420		D	BX249583	LG1_2	70.59	530866004
SNP	BX251132-467		D	BX251132	LG1_2	72.462	501312456
SNP	AL749621-2679		D	AL749621	LG1_2	72.462	501311296
SNP	CT574929-1251		D	CT574929	LG1_2	74.686	501314443
SNP	CT580525-1445		D	CT580525	LG2	0	530866090
SNP	F51TW9001A1S1Z-176		D	F51TW9001A1S1Z	LG2	0.027	501315505
SNP	F51TW9001A1S1Z-350		D	F51TW9001A1S1Z	LG2	0.117	501315507
SNP	Pipn0_7374_01_contig1_m-475	m919	B	Pipn0_7374_01	LG2	28.904	325995545
SNP	BX254467-915		D	BX254467	LG2	29.45	501313213
SNP	CT575572-603		D	CT575572	LG2	29.45	501314572
SNP	CT576042-1032		D	CT576042	LG2	29.483	501314649
SNP	Pipn0_7374_01_contig1_m-88	m920	B	Pipn0_7374_01	LG2	29.585
SNP	1381-isotig11052_SNP_1051-1171	i11052s1051	C	isotig11052	LG2	30.884	974768161
SNP	F51TW9001A1611-2347		D	F51TW9001A1611	LG2	36.56	501315479
SAMPL	E34-GATA_80				LG2	37.351
SNP	CT580241-1685		D	CT580241	LG2	37.838	501315134
SNP	F7JJN6E01A6GI0-158		D	F7JJN6E01A6GI0	LG2	37.849	501317314
SNP	BX680152-647		D	BX680152	LG2	37.849	501313824
SNP	BX249855-1897		D	BX249855	LG2	38.066	501312136
SNP	BX249855-1960		D	BX249855	LG2	38.111	501312138
SNP	1919-isotig12600_SNP_563-683	i12600s563pg	C	isotig12600	LG2	38.596	974768269
SNP	1918-isotig12600_SNP_890-1010	i12600s890pg	C	isotig12600	LG2	38.666	974768268
SNP	1757-isotig12078_SNP_1070-1190	i12078s1070	C	isotig12078	LG2	39.071	974768238
SNP	BX250704-1012		D	BX250704	LG2	39.701	501312341
SNP	384_Myb14-527		D	Myb14	LG2	45.794	501311161
SNP	BX678087-77		D	BX678087	LG2	47.493	501313639
SNP	BX678087-65		D	BX678087	LG2	47.509	501313637
SNP	2264-isotig13850_SNP_611-731	i13850s611	C	isotig13850	LG2	54.812	974768349
SNP	2265-isotig13850_SNP_692-812	i13850s692	C	isotig13850	LG2	55.98	974768350
SNP	BX682611-89		D	BX682611	LG2	56.395	501314084
SAMPL	E34-CATA_49				LG2	60.692
SNP	BX251981-465		D	BX251981	LG2	60.842	501312638
SNP	1379-isotig11049_SNP_1192-1312	i11049s1192	C	isotig11049	LG2	61.388	974768160
SNP	2730-isotig17081_SNP_436-556	i17081s436	C	isotig17081	LG2	61.429	974768437
SNP	Pipn0_17758_01_contig1-527	m850	B	Pipn0_17758_01	LG2	62.551
SNP	CT574744-1818		D	CT574744	LG2	68.44	501314410
SNP	CT579684-857		D	CT579684	LG2	69.22	501315097
SNP	Pipn0_8531_01_contig1-322	m929	B	Pipn0_8531_01	LG2	69.722	325995556
SNP	BX680130-2360		D	BX680130	LG2	69.833	501313820
SNP	F51TW9001A0X21-110		D	F51TW9001A0X21	LG2	69.844	501315459
SNP	F51TW9002H6IW7-711		D	F51TW9002H6IW7	LG2	70.356	501317118
SNP	1064-isotig10330_SNP_1327-1447	i10330s1327pg	C	isotig10330	LG2	70.67	974768078
SNP	F51TW9001BG2BU-96		D	F51TW9001BG2BU	LG2	71.328	501316280
SNP	F51TW9001BG2BU-235		D	F51TW9001BG2BU	LG2	71.402	501316276
SNP	F51TW9001EINY8-1225		D	F51TW9001EINY8	LG2	74.424	501316898
SNP	CT577310-755		D	CT577310	LG2	76.926	501314832
SNP	CT575776-704		D	CT575776	LG2	79.701	501314612
SNP	1326-isotig10928_SNP_619-739	i10928s619pg	C	isotig10928	LG2	80.583	974768143
SNP	F51TW9001AVHMT-574		D	F51TW9001AVHMT	LG2	80.67	501315948
SNP	1327-isotig10928_SNP_235-355	i10928s235pg	C	isotig10928	LG2	81.196	974768144
SNP	BX251174-154		D	BX251174	LG2	90.999	501312482
SNP	1038-isotig05644_SNP_593-713	i05644s593pg	C	isotig05644	LG2	91.171	974768070
SNP	BX254087-2185		D	BX254087	LG2	91.236	501313141
SNP	1556-isotig11497_SNP_604-724	i11497s604pg	C	isotig11497	LG2	91.622	974768201
SNP	CT581031-456		D	CT581031	LG2	94.26	501315190
SNP	384_CHS-99		D	CHS	LG2	95.499	501311046
SNP	1438-isotig11143_SNP_955-1075	i11143s955pg	C	isotig11143	LG2	95.854	974768173
SNP	2661-isotig16267_SNP_380-500	i16267s380	C	isotig16267	LG2	96.124	974768428
SNP	CHS-99	m161	B	CHS	LG2	96.48	184956800
SNP	BX250667-988		D	BX250667	LG2	96.973	501312337
SNP	BX250667-917		D	BX250667	LG2	97.037	501312335
SNP	BX249189-143		D	BX249189	LG2	97.154	501311979
SNP	BX683041-408		D	BX683041	LG2	97.177	501314129
SNP	F51TW9001CWBA6-148		D	F51TW9001CWBA6	LG2	97.854	501316742
SNP	F51TW9002JSTN9-210		D	F51TW9002JSTN9	LG2	98.401	501317213
SNP	F51TW9002FIJY9-656		D	F51TW9002FIJY9	LG2	108.461	501316988
SNP	F51TW9002FIJY9-791		D	F51TW9002FIJY9	LG2	108.471	501316990
SNP	F51TW9001A1TK5-506		D	F51TW9001A1TK5	LG2	110.587	501315508
SNP	CT575140-1558		D	CT575140	LG2	118.792	501314491
SNP	CT575140-541		D	CT575140	LG2	118.807	501314495
SNP	F51TW9001B361N-249		D	F51TW9001B361N	LG2	120.242	501316082
SNP	BX678294-648		D	BX678294	LG2	121.638	501313663
SNP	BX679702-653		D	BX679702	LG2	121.638	501313787
SNP	BX251376-133		D	BX251376	LG2	125.079	501312509
SNP	F51TW9001BCS2D-1156		D	F51TW9001BCS2D	LG2	127.587	501316203
SNP	F51TW9001BCS2D-1404		D	F51TW9001BCS2D	LG2	127.616	501316207
SNP	AL750269-230		D	AL750269	LG2	127.629	501311500
SNP	FN695650-384		D	FN695650	LG2	138.644	501317608
SNP	F51TW9001BCUXW-1272		D	F51TW9001BCUXW	LG2	139.015	501316213
SNP	CT582330-653		D	CT582330	LG2	139.486	501315280
SNP	FN692520-82		D	FN692520	LG3_1	0	530866143
SNP	BX255567-1611		D	BX255567	LG3_1	0.497	501313390
SNP	FN694995-2329		D	FN694995	LG3_1	3.419	501317555
SNP	1812-isotig12286_SNP_270-390	i12286s270	C	isotig12286	LG3_1	5.158	974768249
SNP	1813-isotig12286_SNP_933-1053	i12286s933	C	isotig12286	LG3_1	5.337	974768250
SNP	866-isotig09722_SNP_630-750	i09722s630	C	isotig09722	LG3_1	19.001	974768504
SNP	1970-isotig12796_SNP_109-229	i12796s109	C	isotig12796	LG3_1	19.686	974768282
SNP	1971-isotig12796_SNP_1057-1177	i12796s1057	C	isotig12796	LG3_1	19.69	974768283
SNP	1257-isotig10753_SNP_272-392	i10753s272pg	C	isotig10753	LG3_1	19.705	974768127
SNP	1256-isotig10753_SNP_860-980	i10753s860pg	C	isotig10753	LG3_1	19.782	974768126
SNP	1462-isotig11224_SNP_541-661	i11224s541pg	C	isotig11224	LG3_1	21.421	974768182
SNP	CT576288-194		D	CT576288	LG3_1	27.222	501314672
SNP	BX254824-1674		D	BX254824	LG3_1	31.528	501313277
SAMPL	E44-CATA_276				LG3_1	35.879
SNP	BX252454-825		D	BX252454	LG3_1	45.378	501312747
SNP	F51TW9001CCHJH-199		D	F51TW9001CCHJH	LG3_1	46.14	501316606
SNP	F51TW9001DAPOI-248		D	F51TW9001DAPOI	LG3_1	47.039	501316785
SNP	F51TW9001DAPOI-101		D	F51TW9001DAPOI	LG3_1	47.14	501316781
SNP	CT578007-276		D	CT578007	LG3_1	48.202	530866087
SNP	AL749953-699		D	AL749953	LG3_1	49.82	501311408
SNP	2333-isotig14127_SNP_143-263	i14127s143	C	isotig14127	LG3_1	52.078	974768374
SNP	2332-isotig14127_SNP_728-848	i14127s728	C	isotig14127	LG3_1	52.212	974768373
SNP	CT577982-752		D	CT577982	LG3_1	53.304	501314895
SNP	CT3764-793	m1201	B	CT3764	LG3_1	62.576	184975531
SNP	2144-isotig13436_SNP_283-403	i13436s283pg	C	isotig13436	LG3_1	65.415	974768330
SNP	CT_371-425	m692	B	CT_371	LG3_1	65.741	184975450
SNP	BX254031-1712		D	BX254031	LG3_1	77.857	501313113
SNP	BX250251-697		D	BX250251	LG3_1	79.312	501312223
SNP	124-isotig15669_SNP_709-829	i15669s709pg	C	isotig15669	LG3_1	79.338	974768123
SNP	BX249337-247		D	BX249337	LG3_1	79.394	501312008
SNP	BX249337-150		D	BX249337	LG3_1	79.434	501312006
SNP	F51TW9001A9P4Q-580		D	F51TW9001A9P4Q	LG3_1	85.708	501315643
SNP	BX680420-157		D	BX680420	LG3_1	85.747	530866369
SNP	Pipn2_10450_01_contig1-276	m1157	B	Pipn2_10450_01	LG3_1	87.424	325995697
SNP	2512-isotig15175_SNP_230-350	i15175s230	C	isotig15175	LG3_1	88.025	974768397
SNP	2513-isotig15175_SNP_105-225	i15175s105	C	isotig15175	LG3_1	88.069	974768398
SNP	CT574828-2379		D	CT574828	LG3_1	88.576	501314424
SNP	AL749770-123		D	AL749770	LG3_1	88.581	501311372
SNP	F51TW9002I3REQ-967		D	F51TW9002I3REQ	LG3_1	88.581	501317170
SNP	BX255118-421		D	BX255118	LG3_1	89.346	501313326
SNP	1015-isotig10319_SNP_1578-1698	i10319s1578pg	C	isotig10319	LG3_1	89.63	974768064
SNP	F51TW9001AJDAL-863		D	F51TW9001AJDAL	LG3_1	89.691	501315766
SNP	F51TW9001B3UPH-859		D	F51TW9001B3UPH	LG3_1	89.86	501316104
SNP	F51TW9001AHRMX-71		D	F51TW9001AHRMX	LG3_1	89.883	501315734
SNP	CT576977-377		D	CT576977	LG3_1	89.903	530866428
SNP	F51TW9001AOSW6-475		D	F51TW9001AOSW6	LG3_1	89.903	501315841
SNP	BX253243-99		D	BX253243	LG3_1	90.64	501312942
SNP	BX251004-1512		D	BX251004	LG3_1	90.655	501312429
SNP	F51TW9002F56C9-1021		D	F51TW9002F56C9	LG3_1	91.873	501316952
SNP	F51TW9001C02WO-411		D	F51TW9001C02WO	LG3_1	92.833	501316499
SNP	F5V9AAZ02JM7KI-584		D	F5V9AAZ02JM7KI	LG3_1	94.26	530866453
SNP	BX676967-278		D	BX676967	LG3_1	94.269	501313505
SNP	AL750116-62		D	AL750116	LG3_1	94.269	501311448
SNP	1437-isotig11140_SNP_245-365	i11140s245pg	C	isotig11140	LG3_1	95.977	974768172
SSR	A6D12				LG3_1	96.726
SNP	F51TW9002HI7J1-438		D	F51TW9002HI7J1	LG3_1	98.842	501317138
SNP	F51TW9002HI7J1-495		D	F51TW9002HI7J1	LG3_1	98.842	501317140
SNP	1920-isotig12607_SNP_441-561	i12607s441pg	C	isotig12607	LG3_1	99.911	974768270
SNP	AL750129-1356		D	AL750129	LG3_1	100.719	501311454
SNP	Pipn0_9448_01_contig1-366	m942	B	Pipn0_9448_01	LG3_1	103.444	325995527
SNP	BX681319-1114		D	BX681319	LG3_1	103.84	501313940
SNP	GW575388-180		D	GW575388	LG3_1	103.864	501317694
SNP	BX250296-132		D	BX250296	LG3_1	104.288	501312233
SNP	BX250296-72		D	BX250296	LG3_1	104.311	501312241
SNP	837-isotig09935_SNP_1844-1964	i09935s1844	C	isotig09935	LG3_1	106.14	974768503
SNP	FN256448-994		D	FN256448	LG3_1	106.74	501317390
SNP	1493-isotig11281_SNP_49-169	i11281s49	C	isotig11281	LG3_1	107.353	974768189
SNP	1492-isotig11281_SNP_631-751	i11281s631	C	isotig11281	LG3_1	107.821	974768188
SNP	BX255744-1226		D	BX255744	LG3_1	109.545	501313418
SNP	1324-isotig10923_SNP_552-672	i10923s552pg	C	isotig10923	LG3_1	110.674	974768142
SNP	F51TW9001ATHLQ-60		D	F51TW9001ATHLQ	LG3_1	110.937	501315903
SNP	40-isotig12515_SNP_862-982	i12515s862pg	C	isotig12515	LG3_1	113.193	974768472
SNP	1613-isotig11685_SNP_1084-1204	i11685s1084pg	C	isotig11685	LG3_1	114.116	974768211
SNP	1612-isotig11685_SNP_549-669	i11685s549pg	C	isotig11685	LG3_1	114.333	974768210
SNP	F51TW9001CUDP6-192		D	F51TW9001CUDP6	LG3_1	117.54	501316737
SNP	Pipn0_7001_01_contig2-136	m915	B	Pipn0_7001_01	LG3_1	118.58
SNP	1452-isotig11185_SNP_747-867	i11185s747pg	C	isotig11185	LG3_2	0	974768180
SNP	CT582943-1060		D	CT582943	LG3_2	9.741	501315323
SNP	CT582943-1170		D	CT582943	LG3_2	9.785	501315324
SNP	1782-isotig12170_SNP_412-532	i12170s412pg	C	isotig12170	LG3_2	10.98	974768242
SNP	BX784086-1351		D	BX784086	LG3_2	15.862	501314133
SNP	F51TW9001BYMVO-640		D	F51TW9001BYMVO	LG3_2	16.61	501316463
SNP	BX680667-1295		D	BX680667	LG3_2	16.638	501313880
SNP	1763-isotig12102_SNP_1026-1146	i12102s1026pg	C	isotig12102	LG3_2	17.75	974768239
SNP	574-isotig11191_SNP_823-943	i11191s823pg	C	isotig11191	LG3_2	19.492	974768481
SNP	F51TW9001CYT6R-268		D	F51TW9001CYT6R	LG3_2	23.255	501316756
SNP	BX677969-667		D	BX677969	LG3_2	23.257	501313609
SNP	BX250968-452		D	BX250968	LG3_2	24.661	501312415
SNP	1114-isotig09089_SNP_889-1009	i09089s889	C	isotig09089	LG3_2	25.561	974768090
SNP	1087-isotig09622_SNP_858-978	i09622s858	C	isotig09622	LG3_2	26.202	974768083
SNP	CT580129-1120		D	CT580129	LG3_2	27.124	501315114
SNP	CT_3538-278	m685	B	CT_3538	LG3_2	27.991	184975431
SNP	CT_3538-668	m686	B	CT_3538	LG3_2	28.71	184975434
SNP	FN696255-2166		D	FN696255	LG4	0	501317621
SNP	CR393801-1276		D	CR393801	LG4	0	501314356
SNP	CT577923-1185		D	CT577923	LG4	2.775	530866085
SNP	BX667542-546		D	BX667542	LG4	7.384	501313457
SNP	AL750648-2031		D	AL750648	LG4	13.192	501311663
SNP	F51TW9001A8C2G-2749		D	F51TW9001A8C2G	LG4	14.568	501315626
SNP	F5V9AAZ01BL3BD-215		D	F5V9AAZ01BL3BD	LG4	17.368	530866395
SNP	CT574704-1202		D	CT574704	LG4	18.573	501314402
SNP	CT582877-159		D	CT582877	LG4	18.631	501315309
SNP	12-AGP1-26	AGP1	C	AGP1	LG4	19.631	184956779
SNP	F51TW9001AOS8U-853		D	F51TW9001AOS8U	LG4	20.332	530866113
SNP	F51TW9001AOS8U-342		D	F51TW9001AOS8U	LG4	20.8	501315838
SNP	F51TW9001AOS8U-759		D	F51TW9001AOS8U	LG4	20.8	501315840
SNP	1785-isotig12171_SNP_1105-1225	i12171s1105	C	isotig12171	LG4	21.251	974768244
SNP	1784-isotig12171_SNP_833-953	i12171s833	C	isotig12171	LG4	21.278	974768243
SNP	CT575287-579		D	CT575287	LG4	21.649	501314529
SNP	BX250378-892		D	BX250378	LG4	22.134	501312257
SNP	F51TW9002H5N49-901		D	F51TW9002H5N49	LG4	23.841	501317114
SAMPL	E44-GATA_170				LG4	24.068
SNP	AL749732-476		D	AL749732	LG4	24.743	501311344
SNP	CT582064-1257		D	CT582064	LG4	24.957	501315257
SNP	BX255243-2062		D	BX255243	LG4	26.399	501313342
SNP	F585NNT02I9XWO-81		D	F585NNT02I9XWO	LG4	28.318	501317238
SNP	2_3591_03_contig1-115	m92	B	2_3591_03	LG4	30.917
SNP	BX784154-568		D	BX784154	LG4	35.411	530866060
SNP	F51TW9001AN0YM-590		D	F51TW9001AN0YM	LG4	36.982	530865953
SNP	F51TW9001AFOEI-1171		D	F51TW9001AFOEI	LG4	37.647	501315694
SNP	AL749951-52		D	AL749951	LG4	38.585	501311403
SNP	CT_19-467	m1307	B	CT_19	LG4	39.84	184975294
SNP	CT_2843-557	m1089	B	CT_2843	LG4	43.878	184975391
SNP	AJ309098-284		D	AJ309098	LG4	44.815	501311250
SNP	BX680745-71		D	BX680745	LG4	44.815	501313886
SNP	1292-isotig10846_SNP_945-1065	i10846s945pg	C	isotig10846	LG4	46.084	974768133
SNP	1293-isotig10846_SNP_1026-1146	i10846s1026pg	C	isotig10846	LG4	46.091	974768134
SNP	428-isotig13490_SNP_578-698	i13490s578	C	isotig13490	LG4	46.096	974768473
SNP	F51TW9001AKBCM-217		D	F51TW9001AKBCM	LG4	47.597	501315772
SNP	F585NNT02HCS60-14		D	F585NNT02HCS60	LG4	47.597	501317228
SNP	F51TW9001AKBCM-524		D	F51TW9001AKBCM	LG4	47.66	501315774
SNP	F51TW9001A4QR3-931		D	F51TW9001A4QR3	LG4	50.529	501315566
SNP	496-isotig10662_SNP_637-757	i10662s637	C	isotig10662	LG4	50.602	974768477
SNP	BX667531-913		D	BX667531	LG4	50.639	501313453
SNP	89-isotig10662_SNP_913-1033	i10662s913	C	isotig10662	LG4	50.689	974768505
SNP	AL751031-926		D	AL751031	LG4	58.669	501311733
SNP	F585NNT02JKHPC-77		D	F585NNT02JKHPC	LG4	58.694	501317244
SNP	182-isotig08536_SNP_3-123	i08536s3	C	isotig08536	LG4	59.178	974768251
SNP	CT580493-531		D	CT580493	LG4	59.406	501315161
SNP	BX681699-1119		D	BX681699	LG4	61.177	501313972
SNP	BX253583-1097		D	BX253583	LG4	65.573	501312999
SNP	F51TW9001AP54L-483		D	F51TW9001AP54L	LG4	65.608	501315845
SNP	F51TW9001AP54L-216		D	F51TW9001AP54L	LG4	65.63	501315843
SNP	FN256629-229		D	FN256629	LG4	66.627	501317396
SNP	FN256629-261		D	FN256629	LG4	66.666	501317398
SNP	AL751273-63		D	AL751273	LG4	70.925	530865843
SNP	1234-isotig10688_SNP_191-311	i10688s191	C	isotig10688	LG4	71.3	974768116
SNP	1235-isotig10688_SNP_1473-1593	i10688s1473	C	isotig10688	LG4	71.304	974768117
SNP	1255-isotig10732_SNP_1177-1297	i10732s1177pg	C	isotig10732	LG4	71.318	974768125
SNP	AL750612-870		D	AL750612	LG4	71.588	501311661
SNP	BX677618-700		D	BX677618	LG4	71.616	501313571
SNP	AL750612-1280		D	AL750612	LG4	71.616	501311657
SNP	BX254069-1147		D	BX254069	LG4	71.676	501313127
SNP	1254-isotig10732_SNP_1081-1201	i10732s1081pg	C	isotig10732	LG4	71.939	974768124
SNP	1077-isotig06373_SNP_476-596	i06373s476pg	C	isotig06373	LG4	73.912	974768081
SNP	F51TW9001APVNZ-838		D	F51TW9001APVNZ	LG4	74.575	501315864
SNP	F51TW9001C63F9-454		D	F51TW9001C63F9	LG4	74.575	501316558
SNP	240-isotig11697_SNP_1085-1205	i11697s1085	C	isotig11697	LG4	76.752	974768383
SNP	BX254227-453		D	BX254227	LG4	79.193	501313185
SNP	Pipn0_9444_01_contig1_m-277	m941	B	Pipn0_9444_01	LG4	81.27	325995564
SNP	CT581722-195		D	CT581722	LG4	83.992	501315233
SNP	BX681399-1094		D	BX681399	LG4	89.805	501313950
SNP	CT574661-395		D	CT574661	LG4	92.752	501314390
SNP	F51TW9001BVD7X-290		D	F51TW9001BVD7X	LG4	92.752	501316420
SNP	BX250913-684		D	BX250913	LG4	94.241	501312405
SNP	F51TW9001ELOKF-66		D	F51TW9001ELOKF	LG4	95.544	501316910
SNP	BX250497-2008		D	BX250497	LG4	97.356	501312277
SNP	Pipn0_617_01_contig1-115	m907	B	Pipn0_617_01	LG4	97.593
SNP	F51TW9001AGJXJ-682		D	F51TW9001AGJXJ	LG4	100.313	530866437
SNP	2069-isotig13097_SNP_642-762	i13097s642pg	C	isotig13097	LG4	102.229	974768307
SNP	2444-isotig14767_SNP_610-730	i14767s610	C	isotig14767	LG4	102.76	974768386
SNP	BX678027-410		D	BX678027	LG4	103.132	501313629
SNP	F51TW9002F0Z9T-2026		D	F51TW9002F0Z9T	LG4	103.45	501316946
SNP	CR392907-129		D	CR392907	LG4	106.378	501314291
SNP	CT575158-558		D	CT575158	LG4	109.368	530865912
SNP	BX254445-646		D	BX254445	LG4	110.764	501313209
SNP	0_8479_01_contig1-573	m74	B	0_8479_01	LG4	113.596
SNP	BX253034-208		D	BX253034	LG4	113.717	501312875
SNP	F51TW9001AFSCM-100		D	F51TW9001AFSCM	LG4	113.717	501315696
SNP	CT_2714-341	m667	B	CT_2714	LG4	114.09	184975373
SNP	1163-isotig10270_SNP_184-304	i10270s184	C	isotig10270	LG4	117.548	974768101
SNP	45-isotig10418_SNP_659-779	i10418s659pg	C	isotig10418	LG4	117.611	974768475
SNP	1932-isotig12653_SNP_487-607	i12653s487	C	isotig12653	LG4	121.428	974768273
SNP	F51TW9001BPO0S-196		D	F51TW9001BPO0S	LG4	121.712	501316346
SNP	BX249896-926		D	BX249896	LG4	126.221	501312146
SNP	COS_CT581617-1015		D		LG4	128.805	501314201
SNP	BX682723-815		D	BX682723	LG4	129.081	530865905
SNP	CT578288-829		D	CT578288	LG4	131.652	501314924
SNP	BX681357-153		D	BX681357	LG4	133.278	501313944
SNP	F51TW9001BYUUB-1185		D	F51TW9001BYUUB	LG4	133.338	501316477
SNP	2014-isotig12910_SNP_978-1098	i12910s978pg	C	isotig12910	LG5	0	974768293
SNP	2015-isotig12910_SNP_1070-1190	i12910s1070pg	C	isotig12910	LG5	0.207	974768294
SNP	F51TW9001B21AG-1159		D	F51TW9001B21AG	LG5	1.224	501316054
SNP	BX665999-157		D	BX665999	LG5	1.241	501313435
SNP	BX251859-1235		D	BX251859	LG5	1.812	501312604
SNP	1370-isotig11020_SNP_878-998	i11020s878	C	isotig11020	LG5	2.272	974768159
SNP	2000-isotig12888_SNP_893-1013	i12888s893pg	C	isotig12888	LG5	4.084	974768290
SNP	1540-isotig11426_SNP_280-400	i11426s280pg	C	isotig11426	LG5	5.294	974768198
SNP	AL750490-461		D	AL750490	LG5	6.171	501311564
SNP	AL749862-292		D	AL749862	LG5	6.173	501311390
SNP	F51TW9001AKMI8-1595		D	F51TW9001AKMI8	LG5	7.134	501315781
SNP	F51TW9001AKMI8-606		D	F51TW9001AKMI8	LG5	7.167	501315785
SNP	Pipn2_4107_01_contig1-355	m965	B	Pipn2_4107_01	LG5	8.672	325995682
SNP	F51TW9001B5SDZ-379		D	F51TW9001B5SDZ	LG5	9.196	530866379
SNP	1103-isotig10207_SNP_1272-1392	i10207s1272pg	C	isotig10207	LG5	11.549	974768087
SNP	Pipn2_2835_01_contig1-305	m1216	B	Pipn2_2835_01	LG5	15.368
SNP	CT_118-277	m629	B	CT_118	LG5	16.332	184975263
SNP	1344-isotig10973_SNP_1146-1266	i10973s1146	C	isotig10973	LG5	25.581	974768148
SNP	2529-isotig15275_SNP_705-825	i15275s705pg	C	isotig15275	LG5	26.425	974768402
SNP	1983-isotig12818_SNP_425-545	i12818s425pg	C	isotig12818	LG5	36.926	974768286
SNP	BX784243-247		D	BX784243	LG5	42.726	501314141
SNP	F51TW9002G33Q5-600		D	F51TW9002G33Q5	LG5	42.816	501317036
SNP	CT578311-1056		D	CT578311	LG5	45.684	501314945
SNP	BX682445-112		D	BX682445	LG5	48.152	501314065
SNP	CT583534-187		D	CT583534	LG5	48.586	501315403
SNP	F51TW9002IGVQA-345		D	F51TW9002IGVQA	LG5	48.603	501317175
SNP	BX251601-229		D	BX251601	LG5	48.902	530866018
SNP	BX250349-157		D	BX250349	LG5	49.079	501312249
SNP	F51TW9001BQ0U8-531		D	F51TW9001BQ0U8	LG5	49.079	501316351
SNP	F51TW9001AHX8R-122		D	F51TW9001AHX8R	LG5	50.205	501315738
SNP	1497-isotig11293_SNP_1055-1175	i11293s1055pg	C	isotig11293	LG5	51.234	974768191
SNP	1002-isotig10261_SNP_488-608	i10261s488	C	isotig10261	LG5	51.236	974768059
SNP	F7JJN6E01AKFOB-509		D	F7JJN6E01AKFOB	LG5	52.873	501317318
SNP	CT577328-899		D	CT577328	LG5	57.46	501314834
SNP	1205-isotig10617_SNP_1169-1289	i10617s1169	C	isotig10617	LG5	61.792	974768110
SNP	BX680096-1183		D	BX680096	LG5	63.037	501313814
SNP	F51TW9001BSSUH-265		D	F51TW9001BSSUH	LG5	65.79	501316390
SNP	F51TW9002JKXUV-394		D	F51TW9002JKXUV	LG5	67.063	501317203
SNP	F51TW9001C0O8X-92		D	F51TW9001C0O8X	LG5	69.155	501316501
SNP	BX254517-1403		D	BX254517	LG5	69.915	530866360
SNP	BX254517-1548		D	BX254517	LG5	69.915	501313225
SNP	BX254280-1003		D	BX254280	LG5	70.441	501313197
SNP	AL750694-445		D	AL750694	LG5	77.312	501311679
SNP	THE1-390	m991	B	THE1	LG5	77.913	184956890
SNP	384_THE1-271		D	THE1	LG5	78.93	501311230
SNP	384_THE1-390		D	THE1	LG5	79	501311232
SNP	F51TW9001BYRJR-259		D	F51TW9001BYRJR	LG5	79	501316469
SNP	1841-isotig12372_SNP_402-522	i12372s402pg	C	isotig12372	LG5	81.565	974768252
SNP	BX249015-204		D	BX249015	LG5	82.17	501311935
SNP	995-isotig10512_SNP_689-809	i10512s689	C	isotig10512	LG5	84.517	974768517
SNP	BX248999-107		D	BX248999	LG5	84.844	501311933
SNP	2715-isotig16789_SNP_537-657	i16789s537	C	isotig16789	LG5	86.042	974768436
SNP	2714-isotig16789_SNP_424-544	i16789s424	C	isotig16789	LG5	86.05	974768435
SNP	FN256887-846		D	FN256887	LG5	86.338	501317410
SNP	CR392266-534		D	CR392266	LG5	86.338	501314271
SNP	1690-isotig11926_SNP_288-408	i11926s288	C	isotig11926	LG5	87.282	974768222
SNP	1691-isotig11926_SNP_65-185	i11926s65	C	isotig11926	LG5	87.467	974768223
SNP	BX251103-1511		D	BX251103	LG5	89.216	501312439
SNP	BX251103-1228		D	BX251103	LG5	89.233	501312437
SNP	BX680335-1475		D	BX680335	LG5	93.855	501313838
SNP	1450-isotig11178_SNP_499-619	i11178s499pg	C	isotig11178	LG5	93.999	974768178
SNP	F51TW9001CBE6N-708		D	F51TW9001CBE6N	LG5	98.002	501316592
SNP	Pipn2_2936_01_contig1-477	m959	B	Pipn2_2936_01	LG5	100.167
SNP	776-isotig10595_SNP_1077-1197	i10595s1077pg	C	isotig10595	LG5	103.757	974768498
SNP	AL750173-583		D	AL750173	LG5	107.284	501311476
SNP	AL750173-88		D	AL750173	LG5	107.616	501311478
SNP	CT_3397-445	m1275	B	CT_3397	LG5	108.028	184975423
SNP	2544-isotig15354_SNP_448-568	i15354s448pg	C	isotig15354	LG5	115.479	974768403
SNP	CT_2438-354	m659	B	CT_2438	LG5	116.33	184975350
SNP	1955-isotig12737_SNP_990-1110	i12737s990pg	C	isotig12737	LG5	118.742	974768277
SNP	F51TW9001C8ABL-380		D	F51TW9001C8ABL	LG5	119.292	501316574
SNP	BX251492-214		D	BX251492	LG5	123.574	501312535
SNP	F51TW9002F8N88-457		D	F51TW9002F8N88	LG5	123.574	501316962
SNP	2699-isotig16562_SNP_581-701	i16562s581pg	C	isotig16562	LG5	128.381	974768429
SNP	831-isotig12191_SNP_967-1087	i12191s967	C	isotig12191	LG5	135.687	974768502
SNP	2229-isotig13707_SNP_966-1086	i13707s966pg	C	isotig13707	LG5	135.939	974768346
SNP	BX249988-154		D	BX249988	LG5	141.284	501312170
SNP	328-isotig09714_SNP_2101-2221	i09714s2101	C	isotig09714	LG5	143.62	974768467
SNP	BX255673-786		D	BX255673	LG5	146.325	501313405
SNP	F51TW9001B01XU-620		D	F51TW9001B01XU	LG5	146.325	501316030
SNP	CT582615-1592		D	CT582615	LG5	149.608	530865937
SNP	1673-isotig11895_SNP_179-299	i11895s179	C	isotig11895	LG6	0	974768219
SNP	BX252510-1069		D	BX252510	LG6	1.079	501312766
SNP	BX679017-1148		D	BX679017	LG6	1.079	501313732
SNP	F51TW9001AV518-166		D	F51TW9001AV518	LG6	1.087	501315936
SNP	2548-isotig15393_SNP_138-258	i15393s138	C	isotig15393	LG6	1.936	974768405
SNP	1555-isotig11486_SNP_713-833	i11486s713pg	C	isotig11486	LG6	9.745	974768200
SNP	721-isotig12168_SNP_1024-1144	i12168s1024pg	C	isotig12168	LG6	9.747	974768492
SNP	2813-isotig17956_SNP_183-303	i17956s183	C	isotig17956	LG6	9.751	974768449
SNP	F51TW9001AX401-1249		D	F51TW9001AX401	LG6	10.317	530866117
SNP	BX681024-566		D	BX681024	LG6	10.337	501313904
SNP	BX252910-510		D	BX252910	LG6	10.402	501312845
SNP	FN695696-762		D	FN695696	LG6	11.869	501317610
SNP	F51TW9001B4T2Q-216		D	F51TW9001B4T2Q	LG6	11.938	501316127
SNP	BX249094-597		D	BX249094	LG6	13.49	501311949
SNP	CT578882-1043		D	CT578882	LG6	14.988	501315019
SNP	F51TW9001CHEL9-1043		D	F51TW9001CHEL9	LG6	16.682	530866133
SNP	BX255383-177		D	BX255383	LG6	16.825	501313382
SNP	F51TW9001A1C6F-966		D	F51TW9001A1C6F	LG6	16.825	530865942
SNP	67-isotig10503_SNP_25-145	i10503s25_seq	C	isotig10503	LG6	16.882	974768488
SNP	BX251340-1321		D	BX251340	LG6	18.404	501312507
SNP	BX677873-917		D	BX677873	LG6	31.912	501313595
SNP	BX251576-1311		D	BX251576	LG6	32.399	530866016
SNP	CT575951-769		D	CT575951	LG6	39.878	501314639
SNP	F51TW9001AVTK4-241		D	F51TW9001AVTK4	LG6	39.878	501315952
SNP	F51TW9001AVTK4-181		D	F51TW9001AVTK4	LG6	40.229	501315950
SNP	candidate_gene_BX248795-636		D	candidate_gene_BX248795	LG6	41.27	501314162
SNP	BX677534-401		D	BX677534	LG6	41.613	501313555
SNP	COBRA3-644	m626	B	COBRA3	LG6	41.696	184956815
SNP	1608-isotig11651_SNP_111-231	i11651s111pg	C	isotig11651	LG6	41.947	974768209
SNP	F51TW9001EFIPQ-1493		D	F51TW9001EFIPQ	LG6	42.653	530866449
SNP	1351-isotig10984_SNP_1277-1397	i10984s1277	C	isotig10984	LG6	42.678	974768153
SNP	BX682956-82		D	BX682956	LG6	42.906	501314119
SNP	2105-isotig13237_SNP_373-493	i13237s373pg	C	isotig13237	LG6	44.24	974768316
SNP	1494-isotig11284_SNP_474-594	i11284s474	C	isotig11284	LG6	46.139	974768190
SAMPL	E34-CATA_138				LG6	47.529
SNP	BX250237-130		D	BX250237	LG6	48.436	501312219
SNP	F51TW9001B9YRV-271		D	F51TW9001B9YRV	LG6	48.697	501316185
SNP	F51TW9001B3D81-414		D	F51TW9001B3D81	LG6	48.952	501316096
SNP	F51TW9001B3D81-929		D	F51TW9001B3D81	LG6	49.033	501316100
SNP	CT576446-145		D	CT576446	LG6	49.544	530866071
SNP	BX249137-1527		D	BX249137	LG6	50.289	501311967
SNP	BX250751-485		D	BX250751	LG6	50.575	501312349
SNP	1564-isotig11514_SNP_795-915	i11514s795pg	C	isotig11514	LG6	51.16	974768203
SNP	F51TW9001BB40E-255		D	F51TW9001BB40E	LG6	57.87	501316197
SNP	2057-isotig13065_SNP_764-884	i13065s764	C	isotig13065	LG6	60.268	974768301
SNP	BX000580-918		D	BX000580	LG6	60.548	530866411
SNP	CT579708-892		D	CT579708	LG6	61.872	501315099
SNP	BX252941-309		D	BX252941	LG6	63.647	501312867
SNP	BX665968-1054		D	BX665968	LG6	64.764	530866417
SNP	AL750706-216		D	AL750706	LG6	65.2	501311685
SNP	BX681221-548		D	BX681221	LG6	66.85	501313934
SNP	BX252213-1355		D	BX252213	LG6	67.158	501312678
SNP	F51TW9001ERD0B-942		D	F51TW9001ERD0B	LG6	67.653	501316936
SNP	F51TW9001ERD0B-1315		D	F51TW9001ERD0B	LG6	68.16	501316932
SNP	BX665996-623		D	BX665996	LG6	69.733	530866039
SNP	BX665996-503		D	BX665996	LG6	69.917	501313431
SNP	Pipn0_8463_01_contig1-292	m927	B	Pipn0_8463_01	LG6	70.112
SNP	F51TW9001B3CXE-206		D	F51TW9001B3CXE	LG6	72.385	501316090
SNP	PAL1-P31-1508	m1205	B	PAL1-P31	LG6	72.454	184956874
SNP	1195-isotig10585_SNP_1069-1189	i10585s1069pg	C	isotig10585	LG6	72.629	974768109
SNP	2700-isotig16583_SNP_385-505	i16583s385	C	isotig16583	LG6	73.056	974768430
SNP	2771-isotig17514_SNP_121-241	i17514s121	C	isotig17514	LG6	73.308	974768440
SNP	2371-isotig14262_SNP_630-750	i14262s630pg	C	isotig14262	LG6	73.426	974768378
SNP	384_PAL1-P24-403		D	PAL1	LG6	74.018	501311195
SNP	2646-isotig16105_SNP_483-603	i16105s483	C	isotig16105	LG6	74.319	974768425
SNP	2065-isotig13080_SNP_352-472	i13080s352	C	isotig13080	LG6	75.183	974768306
SNP	1914-isotig12586_SNP_717-837	i12586s717pg	C	isotig12586	LG6	77.654	974768267
SNP	199-isotig10797_SNP_68-188	i10797s68	C	isotig10797	LG6	83.825	974768289
SNP	AL751161-577		D	AL751161	LG6	84.33	501311785
SAMPL	E34-CATA_168				LG6	85.248
SNP	Pipn0_9329_02_contig1_m-266	m1486	B	Pipn0_9329_02	LG6	86.495
SNP	BX249813-238		D	BX249813	LG6	94.02	501312126
SNP	BX680578-1520		D	BX680578	LG6	95.189	501313870
SNP	AL750425-1035		D	AL750425	LG6	98.876	501311528
SNP	AL750425-1454		D	AL750425	LG6	100.991	501311531
SNP	CT580908-1581		D	CT580908	LG6	102.612	501315175
SNP	BX253707-255		D	BX253707	LG6	102.877	501313018
SNP	CT575784-2836		D	CT575784	LG6	104.258	501314614
SNP	COBRA1-413	m618	B	COBRA1	LG6	105.027	184956802
SNP	COBRA1-595	m1176	B	COBRA1	LG6	105.554	184956804
SNP	COBRA1-477	m619	B	COBRA1	LG6	105.561	184956803
SNP	384_COBRA1-413		D	COBRA1	LG6	105.603	530866403
SNP	384_COBRA1-1054		D	COBRA1	LG6	105.641	501311048
SNP	2087-isotig13187_SNP_741-861	i13187s741	C	isotig13187	LG6	107.514	974768312
SNP	359-isotig13471_SNP_1020-1140	i13471s1020	C	isotig13471	LG6	107.793	974768470
SNP	70-isotig09759_SNP_670-790	i09759s670	C	isotig09759	LG6	107.813	974768491
SNP	BX252262-726		D	BX252262	LG6	116.862	501312702
SNP	1394-isotig11075_SNP_416-536	i11075s416pg	C	isotig11075	LG6	116.875	974768164
SNP	CT576711-125		D	CT576711	LG7	0	501314750
SNP	BX251816-660		D	BX251816	LG7	0.046	501312593
SNP	CT581193-1012		D	CT581193	LG7	0.922	530866372
SNP	1444-isotig11168_SNP_1245-1365	i11168s1245pg	C	isotig11168	LG7	1.36	974768175
SNP	2141-isotig13430_SNP_117-237	i13430s117	C	isotig13430	LG7	1.563	974768328
SNP	BX682573-1078		D	BX682573	LG7	3.993	501314079
SNP	BX000576-200		D	BX000576	LG7	9.479	501311839
SNP	BX000576-1732		D	BX000576	LG7	9.527	501311837
SNP	1441-isotig11154_SNP_1228-1348	i11154s1228pg	C	isotig11154	LG7	10.371	974768174
SNP	8-isotig18912_SNP_345-465	i18912s345	C	isotig18912	LG7	10.972	974768506
SNP	2870-isotig19239_SNP_341-461	i19239s341	C	isotig19239	LG7	13.052	974768457
SNP	CT_2891-73	m671	B	CT_2891	LG7	24.208	184975395
SNP	BX254718-251		D	BX254718	LG7	24.486	501313265
SNP	BX249132-1065		D	BX249132	LG7	24.5	501311961
SNP	CT578566-1104		D	CT578566	LG7	24.5	501314974
SNP	BX249132-1091		D	BX249132	LG7	24.525	501311963
SNP	BX677540-225		D	BX677540	LG7	24.61	501313557
SNP	FN696780-419		D	FN696780	LG7	28.894	501317643
SNP	F51TW9001BD81M-249		D	F51TW9001BD81M	LG7	28.894	501316240
SNP	2_1014_01_contig1-48	m80	B	2_1014_01	LG7	29.533
SNP	F51TW9001BD81M-783		D	F51TW9001BD81M	LG7	29.92	501316244
SNP	CT574693-1456		D	CT574693	LG7	30.61	501314398
SNP	F51TW9001BD81M-312		D	F51TW9001BD81M	LG7	31.981	530865967
SNP	F51TW9001C4TBD-1199		D	F51TW9001C4TBD	LG7	39.675	501316536
SNP	CT580178-1105		D	CT580178	LG7	41.284	501315120
SNP	BX250238-492		D	BX250238	LG7	42.928	501312221
SNP	CT580245-484		D	CT580245	LG7	47.668	501315144
SNP	1558-isotig11498_SNP_326-446	i11498s326pg	C	isotig11498	LG7	47.995	974768202
SNP	1527-isotig11401_SNP_1039-1159	i11401s1039pg	C	isotig11401	LG7	49.602	974768196
SNP	1886-isotig12514_SNP_378-498	i12514s378pg	C	isotig12514	LG7	49.612	974768259
SNP	1526-isotig11401_SNP_943-1063	i11401s943pg	C	isotig11401	LG7	50.739	974768195
SNP	CT580708-503		D	CT580708	LG7	51.257	501315167
SNP	CT582889-878		D	CT582889	LG7	51.257	501315315
SNP	CR393803-1085		D	CR393803	LG7	52.523	501314360
SSR	A6A09				LG7	53.054
SNP	F51TW9001AFOC6-943		D	F51TW9001AFOC6	LG7	54.511	501315692
SNP	CT577769-124		D	CT577769	LG7	59.014	501314865
SNP	F51TW9001B48WX-658		D	F51TW9001B48WX	LG7	60.746	501316110
SNP	92-isotig14317_SNP_413-533	i14317s413pg	C	isotig14317	LG7	61.158	974768510
SNP	1094-4CL1-1068	4CL1	C	4CL1	LG7	61.269
SNP	4CL1-953	m135	B	4CL1	LG7	62.237
SNP	4CLF4R4-229	m137	B	4CLF4R4	LG7	62.346
SNP	4CL1-1068	m131	B	4CL1	LG7	62.372
SNP	384_Myb1-906		D	Myb1	LG7	63.066	501311173
SNP	CT576943-714		D	CT576943	LG7	63.452	501314776
SNP	Myb1-294	m747	B	Myb1	LG7	63.811	184956857
SNP	Myb1-710	m751	B	Myb1	LG7	63.811	184956858
SNP	F51TW9002J5J48-374		D	F51TW9002J5J48	LG7	64.886	501317198
SNP	2194-isotig13603_SNP_352-472	i13603s352pg	C	isotig13603	LG7	65.528	974768342
SNP	CT577270-1632		D	CT577270	LG7	66.537	501314812
SNP	2394-isotig14402_SNP_266-386	i14402s266pg	C	isotig14402	LG7	68.535	974768381
SNP	917-isotig09951_SNP_521-641	i09951s521pg	C	isotig09951	LG7	69.647	974768509
SNP	1420-isotig11119_SNP_269-389	i11119s269pg	C	isotig11119	LG7	73.939	974768170
SNP	1279-isotig10818_SNP_1134-1254	i10818s1134pg	C	isotig10818	LG7	73.949	974768131
SNP	1568-isotig11519_SNP_1040-1160	i11519s1040	C	isotig11519	LG7	73.952	974768204
SNP	F51TW9002FPGRE-170		D	F51TW9002FPGRE	LG7	74.823	501317008
SNP	BX679001-1418		D	BX679001	LG7	74.842	501313722
SNP	BX676876-386		D	BX676876	LG7	77.878	501313477
SNP	BX253742-433		D	BX253742	LG7	78.011	530866029
SNP	PR-AGP4-1165	m1265	B	PR-AGP4	LG7	80.73	184956881
SNP	CT_2134-454	m646	B	CT_2134	LG7	80.73	184975314
SNP	384_PR-AGP4-802		D	PR	LG7	80.894	501311220
SNP	AL750157-925		D	AL750157	LG7	80.894	501311464
SNP	F51TW9002G60WU-1423		D	F51TW9002G60WU	LG7	80.894	501317045
SNP	1190-isotig11657_SNP_1146-1266	i11657s1146	C	isotig11657	LG7	82.149	974768107
SNP	107-isotig12459_SNP_1071-1191	i12459s1071	C	isotig12459	LG7	82.325	974768082
SNP	607-isotig10305_SNP_886-1006	i10305s886pg	C	isotig10305	LG7	82.333	974768483
SNP	BX252899-674		D	BX252899	LG7	84.991	501312843
SNP	BX252899-663		D	BX252899	LG7	87.35	530866415
SNP	1682-isotig11917_SNP_496-616	i11917s496	C	isotig11917	LG7	91.77	974768221
SNP	BX253232-1626		D	BX253232	LG7	92.02	501312930
SNP	1855-isotig12421_SNP_371-491	i12421s371pg	C	isotig12421	LG7	94.722	974768253
SNP	BX254262-804		D	BX254262	LG7	95.36	501313193
SNP	CT576774-1412		D	CT576774	LG7	96.305	501314760
SNP	BX784378-843		D	BX784378	LG7	96.529	501314152
SNP	FM945586-257		D	FM945586	LG7	96.7	501317355
SNP	F51TW9001AVFTB-233		D	F51TW9001AVFTB	LG7	96.961	501315944
SNP	F51TW9001A8SVS-316		D	F51TW9001A8SVS	LG7	97.883	530865949
SNP	AL750818-1906		D	AL750818	LG7	98.644	501311709
SNP	F51TW9001B5MS6-501		D	F51TW9001B5MS6	LG7	98.8	530866122
SNP	F51TW9001B5MS6-141		D	F51TW9001B5MS6	LG7	98.841	501316140
SNP	BX251593-438		D	BX251593	LG7	101.883	501312549
SNP	BX251593-175		D	BX251593	LG7	101.891	501312545
SNP	BX253753-121		D	BX253753	LG7	101.898	501313038
SNP	Pipn0_4032_02_contig1-192	m1513	B	Pipn0_4032_02	LG7	102.566
SNP	BX251168-1388		D	BX251168	LG7	103.087	501312472
SNP	BX251168-518		D	BX251168	LG7	103.087	501312474
SNP	CR392177-2229		D	CR392177	LG7	103.497	501314259
SNP	FN695397-445		D	FN695397	LG7	103.503	530866399
SNP	CT580930-174		D	CT580930	LG7	103.503	530866092
SNP	2552-isotig15427_SNP_277-397	i15427s277pg	C	isotig15427	LG7	105.125	974768407
SNP	1677-isotig11906_SNP_543-663	i11906s543pg	C	isotig11906	LG7	105.265	974768220
SNP	1187-isotig10146_SNP_1728-1848	i10146s1728	C	isotig10146	LG7	105.495	974768105
SNP	31-isotig10146_SNP_1257-1377	i10146s1257	C	isotig10146	LG7	105.575	974768466
SNP	46-isotig13993_SNP_807-927	i13993s807	C	isotig13993	LG7	105.726	974768476
SNP	2553-isotig15427_SNP_780-900	i15427s780pg	C	isotig15427	LG7	106.06	974768408
SNP	1090-isotig10336_SNP_378-498	i10336s378	C	isotig10336	LG7	107.491	974768084
SNP	1306-isotig10868_SNP_414-534	i10868s414pg	C	isotig10868	LG7	115.004	974768136
SNP	1307-isotig10868_SNP_1141-1261	i10868s1141pg	C	isotig10868	LG7	115.158	974768137
SNP	13-isotig10652_SNP_1403-1523	i10652s1403	C	isotig10652	LG7	117.298	974768165
SNP	CT576481-413		D	CT576481	LG7	117.913	501314708
SNP	384_LIM2-946		D	LIM2	LG7	119.041	501311145
SNP	FM945459-1862		D	FM945459	LG7	119.399	501317337
SNP	FM945459-2011		D	FM945459	LG7	119.451	501317339
SNP	FM945459-861		D	FM945459	LG7	121.962	501317345
SAMPL	E44-GATA_210				LG7	123.911
SNP	384_LIM2-1100		D	LIM2	LG7	124.761	501311135
SNP	F51TW9001AMF7W-1421		D	F51TW9001AMF7W	LG7	124.836	530866108
SNP	BX677688-395		D	BX677688	LG7	124.886	501313579
SNP	LIM2-1100	m738	B	LIM2	LG7	126.112	184956849
SNP	CL4470Contig1_01_contig2-291	m590	B	CL4470Contig1_01	LG7	126.657	325995641
SNP	2107-isotig13252_SNP_160-280	i13252s160pg	C	isotig13252	LG8_1	0	974768317
SNP	1296-isotig10850_SNP_1207-1327	i10850s1207pg	C	isotig10850	LG8_1	0.125	974768135
SNP	1739-isotig11998_SNP_204-324	i11998s204	C	isotig11998	LG8_1	0.187	974768234
SNP	1738-isotig11998_SNP_456-576	i11998s456	C	isotig11998	LG8_1	0.196	974768233
SNP	1660-isotig11853_SNP_995-1115	i11853s995pg	C	isotig11853	LG8_1	0.896	974768217
SNP	2263-isotig13845_SNP_830-950	i13845s830	C	isotig13845	LG8_1	2.594	974768348
SNP	2262-isotig13845_SNP_652-772	i13845s652	C	isotig13845	LG8_1	3.135	974768347
SNP	CT575028-207		D	CT575028	LG8_1	3.164	501314477
SNP	CT575028-371		D	CT575028	LG8_1	3.234	501314481
SNP	CT575141-99		D	CT575141	LG8_1	8.366	472336257
SNP	CT575141-341		D	CT575141	LG8_1	8.452	501314497
SNP	BX678934-790		D	BX678934	LG8_1	10.034	530866046
SNP	BX678934-481		D	BX678934	LG8_1	10.529	530866419
SNP	1367-isotig11013_SNP_188-308	i11013s188pg	C	isotig11013	LG8_1	13.775	974768158
SNP	769-isotig14166_SNP_363-483	i14166s363pg	C	isotig14166	LG8_1	13.857	974768496
SNP	BX251190-622		D	BX251190	LG8_1	14.322	501312488
SNP	694-isotig08906_SNP_326-446	i08906s326pg	C	isotig08906	LG8_1	16.562	974768489
SNP	BX252347-1190		D	BX252347	LG8_1	17.202	501312727
SNP	BX252347-1006		D	BX252347	LG8_1	17.239	501312725
SNP	BX251190-660		D	BX251190	LG8_1	18.287	530865854
SNP	BX251719-1055		D	BX251719	LG8_1	21.673	530866022
SNP	BX251719-1586		D	BX251719	LG8_1	21.972	501312573
SNP	1702-isotig11945_SNP_890-1010	i11945s890pg	C	isotig11945	LG8_1	21.977	974768229
SNP	BX679585-950		D	BX679585	LG8_1	23.112	501313777
SNP	384_Dhn2-264		D	Dhn2	LG8_1	24.609	501311072
SNP	CL516Contig1_07_contig1-68	m594	B	CL516Contig1_07	LG8_1	24.963	325995685
SNP	Dhn2-264	m716	B	Dhn2	LG8_1	24.963	184956819
SNP	F51TW9001B73Q2-770		D	F51TW9001B73Q2	LG8_1	25.399	501316156
SNP	BX679786-834		D	BX679786	LG8_1	26.701	501313803
SNP	1864-isotig12452_SNP_585-705	i12452s585	C	isotig12452	LG8_1	27.815	974768255
SNP	1865-isotig12452_SNP_1065-1185	i12452s1065	C	isotig12452	LG8_1	28.216	974768256
SNP	AL750061-830		D	AL750061	LG8_1	28.693	501311438
SNP	CT576062-1276		D	CT576062	LG8_1	31.427	501314653
SNP	CT576062-272		D	CT576062	LG8_1	31.427	501314655
SNP	830-isotig10668_SNP_1049-1169	i10668s1049pg	C	isotig10668	LG8_1	32.792	974768501
SNP	FN692715-670		D	FN692715	LG8_1	33.416	501317452
SNP	CT577173-74		D	CT577173	LG8_1	37.234	501314802
SNP	CR393317-921		D	CR393317	LG8_1	42.676	501314338
SNP	F5V9AAZ01BLAVC-89		D	F5V9AAZ01BLAVC	LG8_2	0	530866142
SNP	F51TW9002G7LOJ-544		D	F51TW9002G7LOJ	LG8_2	0.47	501317047
SNP	BX254728-891		D	BX254728	LG8_2	2.624	530866036
SNP	BX254728-1302		D	BX254728	LG8_2	2.687	501313267
SNP	BX254586-1299		D	BX254586	LG8_2	4.95	501313249
SNP	Pipn0_6999_01_contig1-180	m913	B	Pipn0_6999_01	LG8_2	5.254
SNP	1417-isotig11115_SNP_82-202	i11115s82pg	C	isotig11115	LG8_2	5.488	974768169
SNP	1416-isotig11115_SNP_146-266	i11115s146pg	C	isotig11115	LG8_2	5.959	974768168
SNP	BX252221-1003		D	BX252221	LG8_2	6.237	501312694
SNP	BX252221-182		D	BX252221	LG8_2	6.237	501312696
SNP	AL750591-840		D	AL750591	LG8_2	6.436	501311651
SNP	F51TW9001B2AXP-340		D	F51TW9001B2AXP	LG8_2	6.646	501316058
SNP	CL3539Contig1_01_contig1-252	m492	B	CL3539Contig1_01	LG8_2	12.923
SNP	1575-isotig11535_SNP_678-798	i11535s678pg	C	isotig11535	LG8_2	13.869	974768205
SNP	FN695474-1274		D	FN695474	LG8_2	15.069	501317596
SNP	1117-isotig10594_SNP_535-655	i10594s535	C	isotig10594	LG8_2	15.84	974768091
SAMPL	E40-CATA_184				LG8_2	30.285
SNP	2121-isotig13311_SNP_398-518	i13311s398pg	C	isotig13311	LG8_2	31.341	974768321
SNP	2094-isotig13217_SNP_887-1007	i13217s887pg	C	isotig13217	LG8_2	31.344	974768313
SNP	F51TW9001DHJG8-1242		D	F51TW9001DHJG8	LG8_2	32.975	530865979
SNP	F51TW9001DHJG8-1311		D	F51TW9001DHJG8	LG8_2	32.995	501316821
SNP	BX252245-679		D	BX252245	LG8_2	33.504	501312698
SNP	1793-isotig12202_SNP_964-1084	i12202s964pg	C	isotig12202	LG8_2	43.542	974768246
SNP	1185-isotig09979_SNP_949-1069	i09979s949pg	C	isotig09979	LG8_2	44.172	974768104
SNP	2038-isotig12989_SNP_409-529	i12989s409pg	C	isotig12989	LG8_2	44.875	974768298
SNP	971-isotig15525_SNP_351-471	i15525s351	C	isotig15525	LG8_2	45.38	974768513
SNP	1048-isotig12469_SNP_328-448	i12469s328_gras	C	isotig12469	LG8_2	46.06	974768074
SNP	BX251150-9		D	BX251150	LG8_2	46.979	501312460
SNP	F51TW9001AM6TF-779		D	F51TW9001AM6TF	LG8_2	46.979	501315809
SNP	F51TW9001B8Q0H-121		D	F51TW9001B8Q0H	LG8_2	46.991	501316170
SNP	AL749591-1543		D	AL749591	LG8_2	47.006	501311280
SNP	F51TW9002J4AQY-74		D	F51TW9002J4AQY	LG8_2	47.543	501317193
SNP	BX681302-1512		D	BX681302	LG8_2	47.69	501313936
SNP	F51TW9001A1O3U-1285		D	F51TW9001A1O3U	LG8_2	47.69	501315500
SNP	F51TW9001A0TXI-342		D	F51TW9001A0TXI	LG8_2	47.73	501315457
SNP	BX251930-1172		D	BX251930	LG8_2	47.808	501312624
SNP	BX251930-1223		D	BX251930	LG8_2	47.808	501312626
SNP	CL1067Contig1_01_contig1-123	m170	B	CL1067Contig1_01	LG8_2	47.999	325995576
SNP	F51TW9001ALR0F-1291		D	F51TW9001ALR0F	LG8_2	51.547	501315795
SNP	BX679165-1056		D	BX679165	LG8_2	62.306	530866420
SNP	BX249015-289		D	BX249015	LG8_2	66.106	530866000
SNP	COS_BX784129-2495		D	COS_BX784129	LG8_2	67.121	501314189
SNP	F51TW9001D7H8P-765		D	F51TW9001D7H8P	LG8_2	74.053	501316771
SNP	F51TW9001CTLDD-627		D	F51TW9001CTLDD	LG8_2	78.827	501316729
SNP	BX250815-1158		D	BX250815	LG8_2	79.904	501312369
SNP	BX250815-804		D	BX250815	LG8_2	80.349	501312373
SNP	1455-isotig11189_SNP_149-269	i11189s149	C	isotig11189	LG9	0	974768181
SNP	2170-isotig13512_SNP_383-503	i13512s383pg	C	isotig13512	LG9	0.203	974768335
SNP	1264-isotig10777_SNP_823-943	i10777s823	C	isotig10777	LG9	1.175	974768128
SNP	1950-isotig12722_SNP_886-1006	i12722s886pg	C	isotig12722	LG9	1.481	974768276
SNP	BX250573-1332		D	BX250573	LG9	2.707	530866356
SNP	BX251227-632		D	BX251227	LG9	2.707	501312490
SNP	BX251485-181		D	BX251485	LG9	2.993	501312531
SNP	1349-isotig10980_SNP_1200-1320	i10980s1200	C	isotig10980	LG9	3.049	974768150
SNP	F51TW9002FW2SC-1087		D	F51TW9002FW2SC	LG9	3.205	501317020
SNP	CT576407-283		D	CT576407	LG9	3.596	501314702
SNP	CT583391-903		D	CT583391	LG9	3.596	501315389
SNP	CT576407-1186		D	CT576407	LG9	4.152	501314700
SNP	822-isotig11300_SNP_1197-1317	i11300s1197	C	isotig11300	LG9	6.793	974768500
SNP	F51TW9002H9EM6-137		D	F51TW9002H9EM6	LG9	7.811	501317128
SNP	2658-isotig16227_SNP_314-434	i16227s314pg	C	isotig16227	LG9	8.346	974768427
SNP	2517-isotig15184_SNP_533-653	i15184s533	C	isotig15184	LG9	8.561	974768399
SNP	BX679069-926		D	BX679069	LG9	8.969	530865894
SNP	BX679069-488		D	BX679069	LG9	9.419	530866048
SNP	BX678117-620		D	BX678117	LG9	12.533	501313648
SNP	BX250658-499		D	BX250658	LG9	20.33	501312333
SNP	UMN_6426_02_contig1-125	m1005	B	UMN_6426_02	LG9	20.561	325995600
SNP	FM945796-69		D	FM945796	LG9	27.981	501317368
SNP	BX252190-1099		D	BX252190	LG9	28.042	501312676
SNP	CAD-660	m150	B	CAD	LG9	32.958	184956788
SNP	BX677712-1239		D	BX677712	LG9	33.27	501313587
SNP	384_CAD-1046		D	CAD	LG9	33.298	501311009
SNP	BX253706-417		D	BX253706	LG9	33.789	501313014
SNP	BX254666-1212		D	BX254666	LG9	34.492	530866032
SNP	F51TW9001BY0E4-1243		D	F51TW9001BY0E4	LG9	37.714	501316449
SNP	BX255280-229		D	BX255280	LG9	37.766	501313346
SNP	BX255280-898		D	BX255280	LG9	37.766	530865888
SNP	CT575966-1698		D	CT575966	LG9	37.793	501314645
SNP	F51TW9001BY0E4-1236		D	F51TW9001BY0E4	LG9	38.065	530865970
SNP	BX249808-780		D	BX249808	LG9	39.286	501312122
SNP	CT_1277-707	m630	B	CT_1277	LG9	40.271	184975266
SNP	SCL1-431	m990	B	SCL1	LG9	42.903	184956886
SNP	Pipn0_6599_01_contig1-388	m910	B	Pipn0_6599_01	LG9	44.627	325995592
SNP	Pipn0_6599_01_contig1-132	m909	B	Pipn0_6599_01	LG9	44.643
SNP	2058-isotig13066_SNP_710-830	i13066s710	C	isotig13066	LG9	46.002	974768302
SNP	2059-isotig13066_SNP_869-989	i13066s869	C	isotig13066	LG9	46.006	974768303
SNP	2_974_01_contig1-139	m128	B	2_974_01	LG9	47.338	325995634
SNP	2074-isotig13128_SNP_885-1005	i13128s885	C	isotig13128	LG9	50.602	974768308
SNP	BX249428-588		D	BX249428	LG9	51.16	501312032
SNP	BX254082-1654		D	BX254082	LG9	51.182	501313137
SNP	2080-isotig13170_SNP_488-608	i13170s488pg	C	isotig13170	LG9	51.27	974768309
SNP	2926-isotig20589_SNP_196-316	i20589s196	C	isotig20589	LG9	51.783	974768463
SNP	F51TW9001B2PVR-484		D	F51TW9001B2PVR	LG9	52.978	501316064
SNP	2005-isotig12896_SNP_170-290	i12896s170pg	C	isotig12896	LG9	53.476	974768291
SNP	F51TW9001APF65-1819		D	F51TW9001APF65	LG9	57.606	501315853
SNP	F51TW9001AUV47-926		D	F51TW9001AUV47	LG9	57.606	501315933
SNP	F51TW9001ANNW4-999		D	F51TW9001ANNW4	LG9	58.939	530865955
SNP	1046-isotig10402_SNP_680-800	i10402s680	C	isotig10402	LG9	59.139	974768073
SNP	2868-isotig19219_SNP_374-494	i19219s374	C	isotig19219	LG9	59.838	974768455
SNP	2869-isotig19219_SNP_61-181	i19219s61	C	isotig19219	LG9	60.265	974768456
SNP	BX251624-599		D	BX251624	LG9	60.565	501312553
SNP	0_3415_01_contig1-257	m60	B	0_3415_01	LG9	62.057	325995670
SNP	BX253051-783		D	BX253051	LG9	63.202	501312883
SNP	BX682440-201		D	BX682440	LG9	64.064	501314061
SNP	AL749831-198		D	AL749831	LG9	66.818	501311384
SNP	BX253747-2438		D	BX253747	LG9	67.948	501313032
SNP	AL749652-552		D	AL749652	LG9	68.06	501311310
SNP	BX679113-427		D	BX679113	LG9	68.06	501313740
SNP	1896-isotig12534_SNP_1081-1201	i12534s1081pg	C	isotig12534	LG9	68.139	974768262
SNP	BX253747-2026		D	BX253747	LG9	68.263	501313028
SNP	AL750463-796		D	AL750463	LG9	68.267	530865838
SNP	1897-isotig12534_SNP_128-248	i12534s128pg	C	isotig12534	LG9	68.679	974768263
SNP	BX251689-1027		D	BX251689	LG9	71.137	501312563
SNP	CT582095-23		D	CT582095	LG9	71.137	530866376
SNP	BX679917-1623		D	BX679917	LG9	71.544	501313808
SNP	2009-isotig12900_SNP_802-922	i12900s802	C	isotig12900	LG9	75.896	974768292
SNP	BX253396-672		D	BX253396	LG9	77.007	530866025
SNP	F51TW9001A7SSS-544		D	F51TW9001A7SSS	LG9	77.19	501315612
SNP	BX253396-978		D	BX253396	LG9	77.21	501312977
SNP	F7JJN6E01BDHKE-379		D	F7JJN6E01BDHKE	LG9	77.239	501317329
SNP	2117-isotig13281_SNP_227-347	i13281s227pg	C	isotig13281	LG9	77.767	974768320
SNP	F51TW9001CITAA-1436		D	F51TW9001CITAA	LG9	78.765	501316658
SNP	1634-isotig11756_SNP_741-861	i11756s741	C	isotig11756	LG9	80.593	974768212
SNP	2790-isotig17788_SNP_531-651	i17788s531pg	C	isotig17788	LG9	82.193	974768443
SNP	FN693409-143		D	FN693409	LG9	83.495	530866145
SNP	1498-isotig11297_SNP_1105-1225	i11297s1105	C	isotig11297	LG9	89.646	974768192
SNP	1499-isotig11297_SNP_752-872	i11297s752	C	isotig11297	LG9	89.938	974768193
SNP	2651-isotig16157_SNP_706-826	i16157s706pg	C	isotig16157	LG9	91.452	974768426
SNP	2478-isotig14969_SNP_243-363	i14969s243	C	isotig14969	LG9	92.807	974768391
SNP	2320-isotig14045_SNP_659-779	i14045s659	C	isotig14045	LG9	93.352	974768369
SNP	2321-isotig14045_SNP_338-458	i14045s338	C	isotig14045	LG9	95.106	974768370
SNP	F51TW9001DWSQP-270		D	F51TW9001DWSQP	LG9	95.528	501316861
SNP	1291-isotig10843_SNP_296-416	i10843s296	C	isotig10843	LG9	99.75	974768132
SNP	F51TW9001A7LAX-308		D	F51TW9001A7LAX	LG9	100.909	501315606
SNP	BX253319-545		D	BX253319	LG9	101.832	501312955
SNP	CT574735-1676		D	CT574735	LG9	102.152	501314408
SNP	BX252664-764		D	BX252664	LG9	102.197	501312800
SNP	2749-isotig17242_SNP_471-591	i17242s471pg	C	isotig17242	LG9	102.739	974768438
SNP	1697-isotig11937_SNP_1104-1224	i11937s1104	C	isotig11937	LG9	107.417	974768226
SNP	2570-isotig15665_SNP_171-291	i15665s171	C	isotig15665	LG9	109.435	974768411
SNP	2571-isotig15665_SNP_21-141	i15665s21	C	isotig15665	LG9	109.446	974768412
SNP	2703-isotig16617_SNP_402-522	i16617s402	C	isotig16617	LG9	109.451	974768432
SNP	AL749631-1471		D	AL749631	LG9	110.506	530865834
SNP	1209-isotig10624_SNP_225-345	i10624s225	C	isotig10624	LG9	112.583	974768111
SNP	1322-isotig10920_SNP_267-387	i10920s267pg	C	isotig10920	LG9	114.299	974768140
SNP	1323-isotig10920_SNP_1476-1596	i10920s1476pg	C	isotig10920	LG9	114.351	974768141
SNP	1710-isotig11960_SNP_881-1001	i11960s881	C	isotig11960	LG9	115.693	974768230
SNP	CT574902-1136		D	CT574902	LG9	116.45	501314433
SNP	BX252611-1302		D	BX252611	LG9	116.607	501312786
SNP	BX252611-274		D	BX252611	LG9	116.63	501312790
SNP	CT578579-205		D	CT578579	LG9	117.593	501314980
SNP	CT575718-877		D	CT575718	LG9	117.665	501314600
SNP	BX679618-443		D	BX679618	LG10	0	501313781
SNP	CT575880-1377		D	CT575880	LG10	6.259	501314618
SNP	BX676885-841		D	BX676885	LG10	13.379	501313479
SNP	BX681924-1104		D	BX681924	LG10	15.696	501314001
SNP	CT577731-309		D	CT577731	LG10	18.244	530866083
SNP	2_6052_01_contig1-398	m110	B	2_6052_01	LG10	18.589	325995589
SNP	CT579214-1058		D	CT579214	LG10	18.871	501315051
SNP	BX784194-3028		D	BX784194	LG10	18.973	501314139
SNP	BX255601-1425		D	BX255601	LG10	19.108	501313399
SNP	CT583571-1032		D	CT583571	LG10	19.134	501315409
SAMPL	E44-GATA_158				LG10	19.692
SNP	AL750473-140		D	AL750473	LG10	20.374	501311552
SNP	2850-isotig18690_SNP_303-423	i18690s303	C	isotig18690	LG10	20.832	974768453
SNP	FN695503-954		D	FN695503	LG10	27.863	501317602
SSR	A6F03				LG10	29.118
SNP	CR392319-502		D	CR392319	LG10	36.731	530865908
SNP	1767-isotig12120_SNP_254-374	i12120s254pg	C	isotig12120	LG10	39.982	974768240
SNP	F51TW9001A074I-1012		D	F51TW9001A074I	LG10	40.394	501315435
SNP	F51TW9001AF6YM-1442		D	F51TW9001AF6YM	LG10	40.394	501315682
SNP	CT578714-2353		D	CT578714	LG10	46.496	530866429
SNP	1134-isotig10284_SNP_523-643	i10284s523pg	C	isotig10284	LG10	50.205	974768096
SNP	BX255014-583		D	BX255014	LG10	50.214	501313312
SNP	AL749993-1502		D	AL749993	LG10	50.435	501311420
SNP	AL749993-1482		D	AL749993	LG10	50.447	501311418
SNP	FN693842-1188		D	FN693842	LG10	50.789	501317500
SNP	F51TW9001A5I7Z-955		D	F51TW9001A5I7Z	LG10	63.084	501315581
SNP	F51TW9001CDDVW-191		D	F51TW9001CDDVW	LG10	63.199	501316610
SNP	F5X2MQL01DD0T1-464		D	F5X2MQL01DD0T1	LG10	70.629	501317289
SNP	2125-isotig13355_SNP_895-1015	i13355s895pg	C	isotig13355	LG10	71.624	974768324
SNP	2124-isotig13355_SNP_227-347	i13355s227pg	C	isotig13355	LG10	71.632	974768323
SNP	BX251901-67		D	BX251901	LG10	72.303	501312616
SNP	CT576326-625		D	CT576326	LG10	72.364	501314684
SNP	1482-isotig11258_SNP_307-427	i11258s307	C	isotig11258	LG10	75.13	974768185
SNP	2345-isotig14181_SNP_370-490	i14181s370	C	isotig14181	LG10	75.362	974768375
SNP	BX250792-1523		D	BX250792	LG10	86.409	501312365
SNP	BX250792-1679		D	BX250792	LG10	86.455	501312367
SNP	1991-isotig12839_SNP_611-731	i12839s611pg	C	isotig12839	LG10	86.547	974768288
SNP	1990-isotig12839_SNP_390-510	i12839s390pg	C	isotig12839	LG10	86.767	974768287
SNP	Pipn0_18847_01_contig1-306	m871	B	Pipn0_18847_01	LG10	97.929
SNP	Pipn0_18847_01_contig1-509	m872	B	Pipn0_18847_01	LG10	97.972	325995655
SNP	BX253468-407		D	BX253468	LG10	99.342	501312987
SNP	F51TW9001ALW0E-521		D	F51TW9001ALW0E	LG10	99.373	501315803
SNP	1698-isotig11940_SNP_865-985	i11940s865pg	C	isotig11940	LG10	100.788	974768227
SNP	1699-isotig11940_SNP_325-445	i11940s325pg	C	isotig11940	LG10	100.789	974768228
SNP	2061-isotig13069_SNP_630-750	i13069s630pg	C	isotig13069	LG10	100.789	974768305
SNP	2060-isotig13069_SNP_535-655	i13069s535pg	C	isotig13069	LG10	100.93	974768304
SNP	CT583450-510		D	CT583450	LG10	102.417	501315392
SNP	CT583450-834		D	CT583450	LG10	102.417	501315397
SNP	BX252920-306		D	BX252920	LG10	102.738	501312853
SNP	AL749671-573		D	AL749671	LG10	103.767	501311318
SNP	F51TW9001A1C30-13		D	F51TW9001A1C30	LG10	103.767	530866435
SNP	AL750778-661		D	AL750778	LG10	104.444	501311697
SNP	2643-isotig16044_SNP_357-477	i16044s357pg	C	isotig16044	LG10	113.821	974768423
SAMPL	E34-CATA_45				LG10	115.343
SAMPL	E39-CATA_50				LG10	116.019
SNP	CT576508-265		D	CT576508	LG10	116.689	501314710
SNP	CT575873-1557		D	CT575873	LG10	117.726	530865915
SNP	BX253046-1699		D	BX253046	LG10	129.575	501312877
SNP	BX253046-1804		D	BX253046	LG10	129.613	501312879
SNP	FM945915-1340		D	FM945915	LG10	130.461	501317380
SNP	COS_F51TW9001AJ6RO-1662		D	COS_F51TW9001AJ6RO	LG10	130.991	501314208
SNP	COS_F51TW9001A7SWZ-276		D	COS_F51TW9001A7SWZ	LG10	131.019	501314206
SNP	1355-isotig10994_SNP_1453-1573	i10994s1453pg	C	isotig10994	LG10	135.146	974768154
SNP	17-isotig01797_SNP_1096-1216	i01797s1096	C	isotig01797	LG10	135.292	974768248
SNP	AL750341-2272		D	AL750341	LG10	139.204	501311514
SNP	BX248922-91		D	BX248922	LG10	143.057	501311880
SNP	F51TW9002G5Y9T-362		D	F51TW9002G5Y9T	LG10	143.057	501317040
SNP	BX253781-377		D	BX253781	LG10	143.11	501313051
SNP	F51TW9002G5Y9T-115		D	F51TW9002G5Y9T	LG10	143.11	530866451
SNP	FN696474-163		D	FN696474	LG11_1	0	501317624
SNP	FN696474-359		D	FN696474	LG11_1	0.066	501317631
SNP	F51TW9001ANBBN-172		D	F51TW9001ANBBN	LG11_1	2.108	501315819
SNP	2800-isotig17878_SNP_353-473	i17878s353	C	isotig17878	LG11_1	7.559	974768444
SNP	1906-isotig12573_SNP_863-983	i12573s863pg	C	isotig12573	LG11_1	14.242	974768265
SNP	1907-isotig12573_SNP_615-735	i12573s615pg	C	isotig12573	LG11_1	14.418	974768266
SNP	BX254194-1519		D	BX254194	LG11_1	14.473	501313161
SNP	BX254194-1903		D	BX254194	LG11_1	14.473	501313165
SNP	F51TW9002JFSUI-165		D	F51TW9002JFSUI	LG11_1	16.205	501317199
SNP	BX249576-876		D	BX249576	LG11_1	16.224	501312080
SNP	F51TW9002GF1P4-361		D	F51TW9002GF1P4	LG11_1	17.264	501317064
SNP	1040-isotig09812_SNP_1238-1358	i09812s1238pg	C	isotig09812	LG11_1	23.741	974768071
SNP	1036-isotig03386_SNP_420-540	i03386s420	C	isotig03386	LG11_1	23.922	974768069
SNP	F51TW9001CPNHA-239		D	F51TW9001CPNHA	LG11_1	26.586	501316698
SNP	CT581549-897		D	CT581549	LG11_1	30.658	501315231
SNP	Pipn2_9542_01_contig1-252	m973	B	Pipn2_9542_01	LG11_1	36.681
SAMPL	E40-CATA_286				LG11_1	37.815
SNP	1465-isotig11229_SNP_582-702	i11229s582pg	C	isotig11229	LG11_1	40.8	974768183
SNP	2127-isotig13356_SNP_796-916	i13356s796	C	isotig13356	LG11_1	42.364	974768325
SNP	1056-isotig10118_SNP_552-672	i10118s552	C	isotig10118	LG11_1	44.618	974768076
SNP	BX250083-1023		D	BX250083	LG11_1	45.844	501312182
SNP	BX255081-219		D	BX255081	LG11_1	45.844	501313322
SNP	F51TW9001CWC3X-581		D	F51TW9001CWC3X	LG11_1	46.09	501316748
SNP	BX251153-597		D	BX251153	LG11_1	48.299	501312464
SNP	384_Korrigan-1801		D	Korrigan	LG11_1	48.508	501311103
SNP	Korrigan-1801	m729	B	Korrigan	LG11_1	48.623	184956844
SNP	F51TW9001CP6QI-541		D	F51TW9001CP6QI	LG11_1	49.73	501316692
SNP	BX249083-664		D	BX249083	LG11_2	0	501311941
SNP	BX251173-142		D	BX251173	LG11_2	5.334	501312476
SNP	F51TW9002GU2AK-470		D	F51TW9002GU2AK	LG11_2	15.561	501317080
SNP	BX252216-1659		D	BX252216	LG11_2	15.603	501312686
SNP	2098-isotig13232_SNP_811-931	i13232s811	C	isotig13232	LG11_2	22.684	974768314
SNP	BX253264-152		D	BX253264	LG11_2	24.019	501312946
SNP	CT577256-73		D	CT577256	LG11_2	24.025	530866080
SNP	BX679748-1058		D	BX679748	LG11_2	24.053	530866365
SNP	AL749873-490		D	AL749873	LG11_2	34.475	501311391
SNP	1041-isotig09872_SNP_2006-2126	i09872s2006	C	isotig09872	LG11_2	35.197	974768072
SNP	1277-isotig10806_SNP_461-581	i10806s461pg	C	isotig10806	LG11_2	37.539	974768130
SNP	1338-isotig10965_SNP_818-938	i10965s818pg	C	isotig10965	LG11_2	39.023	974768146
SNP	F5X2MQL01BWPXM-294		D	F5X2MQL01BWPXM	LG11_2	39.255	501317278
SNP	CT577155-557		D	CT577155	LG11_2	39.321	501314796
SNP	1339-isotig10965_SNP_361-481	i10965s361pg	C	isotig10965	LG11_2	39.331	974768147
SNP	CT580852-122		D	CT580852	LG11_2	40.668	501315173
SNP	F51TW9001A45MK-12		D	F51TW9001A45MK	LG11_2	41.893	501315544
SNP	F51TW9001A45MK-365		D	F51TW9001A45MK	LG11_2	41.909	501315546
SNP	BX678173-266		D	BX678173	LG11_2	44.88	530866043
SNP	BX250094-1197		D	BX250094	LG11_2	47.857	530866355
SNP	BX682661-1382		D	BX682661	LG11_2	48.545	501314096
SNP	BX677559-67		D	BX677559	LG11_2	49.722	501313559
SNP	BX682294-2364		D	BX682294	LG12	0	501314037
SNP	BX682294-2513		D	BX682294	LG12	0	501314039
SNP	BX250457-430		D	BX250457	LG12	2.309	501312273
SNP	F51TW9001C9D02-130		D	F51TW9001C9D02	LG12	3.353	501316576
SNP	2635-isotig16008_SNP_735-855	i16008s735pg	C	isotig16008	LG12	6.165	974768422
SNP	CT_384-490	m1196	B	CT_384	LG12	7.228	184975463
SNP	F51TW9001DWHC9-226		D	F51TW9001DWHC9	LG12	7.933	501316857
SNP	BX252283-216		D	BX252283	LG12	8.067	501312705
SNP	2634-isotig16008_SNP_577-697	i16008s577pg	C	isotig16008	LG12	8.396	974768421
SNP	1794-isotig12210_SNP_651-771	i12210s651	C	isotig12210	LG12	11.391	974768247
SNP	CT576920-125		D	CT576920	LG12	12.533	530865923
SNP	F51TW9001BMBKQ-295		D	F51TW9001BMBKQ	LG12	17.161	501316328
SNP	CR354615-1225		D	CR354615	LG12	18.896	501314220
SNP	BX249194-1335		D	BX249194	LG12	20.706	501311983
SNP	BX682906-875		D	BX682906	LG12	22.423	501314115
SNP	F51TW9001B1U5X-203		D	F51TW9001B1U5X	LG12	22.423	501316050
SNP	BX249219-959		D	BX249219	LG12	26.213	530866002
SNP	BX249219-682		D	BX249219	LG12	26.647	530865847
SNP	1014-isotig10186_SNP_805-925	i10186s805pg	C	isotig10186	LG12	27.532	974768063
SNP	CT575514-1126		D	CT575514	LG12	28.914	501314553
SNP	CT582485-784		D	CT582485	LG12	28.978	501315287
SNP	1410-isotig11105_SNP_1113-1233	i11105s1113pg	C	isotig11105	LG12	29.244	974768167
SNP	BX678466-676		D	BX678466	LG12	29.883	501313688
SNP	FN692908-701		D	FN692908	LG12	30.285	501317470
SNP	FN692908-1107		D	FN692908	LG12	30.345	501317462
SNP	FM945910-2016		D	FM945910	LG12	30.402	501317372
SNP	2316-isotig14040_SNP_26-146	i14040s26	C	isotig14040	LG12	31.086	974768367
SNP	1774-isotig12134_SNP_862-982	i12134s862	C	isotig12134	LG12	33.156	974768241
SNP	F51TW9001A0T1H-1009		D	F51TW9001A0T1H	LG12	33.854	530865941
SNP	F51TW9001A0T1H-127		D	F51TW9001A0T1H	LG12	34.431	501315452
SNP	F51TW9001A0T1H-1403		D	F51TW9001A0T1H	LG12	34.72	501315453
SNP	625-isotig09683_SNP_332-452	i09683s332pg	C	isotig09683	LG12	34.867	974768484
SNP	2167-isotig13502_SNP_826-946	i13502s826	C	isotig13502	LG12	36.532	974768334
SNP	BX253147-673		D	BX253147	LG12	37.16	501312914
SNP	BX253147-860		D	BX253147	LG12	37.594	501312916
SNP	F51TW9001CA724-209		D	F51TW9001CA724	LG12	39.593	501316586
SNP	BX251253-1021		D	BX251253	LG12	39.885	530866014
SNP	BX251253-675		D	BX251253	LG12	41.063	501312495
SNP	F51TW9001CGIXB-1239		D	F51TW9001CGIXB	LG12	41.063	501316638
SNP	CT579467-1287		D	CT579467	LG12	42.528	501315070
SNP	F51TW9001BIO8Q-905		D	F51TW9001BIO8Q	LG12	44.804	501316300
SNP	CT576660-796		D	CT576660	LG12	45.234	501314730
SNP	CT576660-366		D	CT576660	LG12	45.463	501314726
SNP	1645-isotig11785_SNP_1167-1287	i11785s1167pg	C	isotig11785	LG12	47.359	974768215
SNP	1644-isotig11785_SNP_1100-1220	i11785s1100pg	C	isotig11785	LG12	47.372	974768214
SNP	F51TW9001BIO8Q-763		D	F51TW9001BIO8Q	LG12	48.187	501316298
SNP	1361-isotig10999_SNP_1318-1438	i10999s1318	C	isotig10999	LG12	48.692	974768156
SNP	2584-isotig15731_SNP_335-455	i15731s335pg	C	isotig15731	LG12	50.561	974768413
SNP	2299-isotig13957_SNP_288-408	i13957s288	C	isotig13957	LG12	56.298	974768360
SNP	2298-isotig13957_SNP_457-577	i13957s457	C	isotig13957	LG12	56.398	974768359
SNP	BX249598-152		D	BX249598	LG12	58.751	501312084
SNP	F51TW9002FT2ZF-1153		D	F51TW9002FT2ZF	LG12	61.605	501317010
SNP	985-Myb4-119	Myb4	C	Myb4	LG12	69.963	184956869
SNP	1016-isotig12161_SNP_409-529	i12161s409	C	isotig12161	LG12	70.292	974768065
SNP	BX682136-108		D	BX682136	LG12	70.384	501314027
SNP	CT575111-294		D	CT575111	LG12	70.384	501314487
SNP	F51TW9001CEY0W-579		D	F51TW9001CEY0W	LG12	70.442	501316616
SNP	2862-isotig19113_SNP_209-329	i19113s209	C	isotig19113	LG12	70.515	974768454

## Sheet: GxO
Marker name	Marker short name	SNP array	Gene or contig ID	Linkage group	Position	SNPdb NCBI accesion number
Pipn0_6924_02_contig1-84	m1316	B	Pipn0_6924_02	LG1	0
BX253606-254		D	BX253606	LG1	0.846	501313000
BX253606-491		D	BX253606	LG1	0.846	530865876
F51TW9001DDRPZ-378		D	F51TW9001DDRPZ	LG1	2.138	501316807
BX255626-527		D	BX255626	LG1	2.49	501313401
CT_1800-1292	m1181	B	CT_1800	LG1	2.795	184975288
BX249345-385		D	BX249345	LG1	2.803	501312012
BX679009-244		D	BX679009	LG1	3.121	501313730
BX677950-664		D	BX677950	LG1	3.312	501313603
153-isotig14120_SNP_295-415	i14120s295pg	C	isotig14120	LG1	3.55	974768197
1389-isotig11063_SNP_568-688	i11063s568	C	isotig11063	LG1	3.642	974768163
AL749719-1114		D	AL749719	LG1	5.056	501311334
AL749719-1080		D	AL749719	LG1	5.063	530865992
65-isotig14266_SNP_879-999	i14266s879pg	C	isotig14266	LG1	5.443	974768486
1120-isotig04212_SNP_347-467	i04212s347pg	C	isotig04212	LG1	5.497	974768092
CT575722-611		D	CT575722	LG1	9.978	501314602
E44-GATA_164				LG1	10.78
CT577655-1576		D	CT577655	LG1	10.838	501314852
CT577655-920		D	CT577655	LG1	11.047	501314860
CT577655-315		D	CT577655	LG1	12.712	501314854
BX255070-2489		D	BX255070	LG1	15.161	501313320
705-isotig10215_SNP_143-263	i10215s143	C	isotig10215	LG1	15.371	974768490
1031-isotig09699_SNP_1050-1170	i09699s1050pg	C	isotig09699	LG1	17.063	974768067
2272-isotig13871_SNP_783-903	i13871s783pg	C	isotig13871	LG1	17.879	974768353
CT576765-641		D	CT576765	LG1	19.29	501314756
Pipn0_13957_02_contig1-121	m816	B	Pipn0_13957_02	LG1	22.511	325995644
F51TW9002FUMZ6-622		D	F51TW9002FUMZ6	LG1	24.614	501317014
CT582316-510		D	CT582316	LG1	26.093	530866433
BX679811-876		D	BX679811	LG1	26.109	501313805
BX679811-566		D	BX679811	LG1	26.258	530866052
CT575003-1202		D	CT575003	LG1	31.586	501314465
72-isotig14701_SNP_217-337	i14701s217pg	C	isotig14701	LG1	43.08	974768493
1072-isotig09723_SNP_282-402	i09723s282pg	C	isotig09723	LG1	44.312	974768080
F51TW9001ADWTP-1136		D	F51TW9001ADWTP	LG1	45.17	501315646
CT575163-520		D	CT575163	LG1	53.263	501314507
CT575163-440		D	CT575163	LG1	53.381	501314505
2196-isotig13604_SNP_251-371	i13604s251	C	isotig13604	LG1	54.338	974768343
FN694912-756		D	FN694912	LG1	55.658	501317551
BX252921-560		D	BX252921	LG1	55.813	501312861
AL750450-1317		D	AL750450	LG1	57.562	501311542
AL750450-1556		D	AL750450	LG1	57.637	501311544
CT577086-2083		D	CT577086	LG1	57.873	501314784
FN694080-280		D	FN694080	LG1	58.383	501317508
1104-isotig04276_SNP_619-739	i04276s619	C	isotig04276	LG1	73.416	974768088
991-isotig09704_SNP_2290-2410	i09704s2290	C	isotig09704	LG1	74.974	974768515
1403-isotig11096_SNP_199-319	i11096s199pg	C	isotig11096	LG1	76.572	974768166
BX678906-242		D	BX678906	LG1	77.896	530866045
BX678010-725		D	BX678010	LG1	79.159	501313613
F7JJN6E01A68H5-636		D	F7JJN6E01A68H5	LG1	79.205	501317312
AL749660-185		D	AL749660	LG1	82.319	501311316
F51TW9001CO6T8-441		D	F51TW9001CO6T8	LG1	82.319	501316684
BX254330-1501		D	BX254330	LG1	82.334	530865883
BX255296-1254		D	BX255296	LG1	82.336	501313352
1310-isotig10878_SNP_1027-1147	i10878s1027	C	isotig10878	LG1	82.813	974768138
2884-isotig19610_SNP_91-211	i19610s91	C	isotig19610	LG1	82.818	974768459
1311-isotig10878_SNP_1306-1426	i10878s1306	C	isotig10878	LG1	82.849	974768139
1791-isotig12188_SNP_473-593	i12188s473	C	isotig12188	LG1	82.858	974768245
2885-isotig19610_SNP_247-367	i19610s247	C	isotig19610	LG1	82.859	974768460
2149-isotig13452_SNP_302-422	i13452s302pg	C	isotig13452	LG1	82.86	974768333
CT_1487-351	m1211	B	CT_1487	LG1	83.688	184975277
2182-isotig13573_SNP_421-541	i13573s421	C	isotig13573	LG1	84.172	974768339
1978-isotig12810_SNP_468-588	i12810s468pg	C	isotig12810	LG1	87.622	974768284
1856-isotig12424_SNP_634-754	i12424s634	C	isotig12424	LG1	88.091	974768254
18-isotig06614_SNP_674-794	i06614s674	C	isotig06614	LG1	89.622	974768264
1957-isotig12738_SNP_674-794	i12738s674pg	C	isotig12738	LG1	90.317	974768278
2271-isotig13865_SNP_98-218	i13865s98	C	isotig13865	LG1	92.408	974768352
1577-isotig11540_SNP_125-245	i11540s125	C	isotig11540	LG1	92.472	974768206
BX253267-1700		D	BX253267	LG1	93.036	501312948
AL750350-1506		D	AL750350	LG1	93.64	501311517
BX251166-1154		D	BX251166	LG1	93.678	501312466
2270-isotig13865_SNP_347-467	i13865s347	C	isotig13865	LG1	93.902	974768351
1427-isotig11124_SNP_60-180	i11124s60pg	C	isotig11124	LG1	94.154	974768171
2598-isotig15801_SNP_367-487	i15801s367	C	isotig15801	LG1	112.412	974768415
1034-isotig03189_SNP_801-921	i03189s801	C	isotig03189	LG1	112.486	974768068
CT574987-1033		D	CT574987	LG1	115.158	501314456
CT580184-1186		D	CT580184	LG1	116.606	501315127
2020-isotig12925_SNP_858-978	i12925s858	C	isotig12925	LG1	117.977	974768295
BX251132-579		D	BX251132	LG1	120.629	501312458
AL750578-1296		D	AL750578	LG1	120.629	501311647
F51TW9001CH564-1247		D	F51TW9001CH564	LG1	120.636	530865974
F51TW9001CH564-1440		D	F51TW9001CH564	LG1	120.734	501316646
CT574929-2660		D	CT574929	LG1	121.461	501314448
CT574929-1251		D	CT574929	LG1	122.35	501314443
BX249583-420		D	BX249583	LG1	125.288	530866004
BX248820-352		D	BX248820	LG1	125.599	501311869
AL751037-564		D	AL751037	LG1	125.599	501311739
BX251132-467		D	BX251132	LG1	126.32	501312456
AL749621-2679		D	AL749621	LG1	126.32	501311296
CT580525-1445		D	CT580525	LG2	0	530866090
F51TW9001A1S1Z-176		D	F51TW9001A1S1Z	LG2	0.018	501315505
F51TW9001A1S1Z-350		D	F51TW9001A1S1Z	LG2	0.555	501315507
FN692129-575		D	FN692129	LG2	0.775	501317438
2781-isotig17647_SNP_443-563	i17647s443pg	C	isotig17647	LG2	2.839	974768442
2807-isotig17927_SNP_506-626	i17927s506pg	C	isotig17927	LG2	3.138	974768448
BX253428-2347		D	BX253428	LG2	3.162	501312979
2806-isotig17927_SNP_226-346	i17927s226pg	C	isotig17927	LG2	3.314	974768447
2780-isotig17647_SNP_350-470	i17647s350pg	C	isotig17647	LG2	3.505	974768441
BX255599-1948		D	BX255599	LG2	3.914	501313396
CT582941-870		D	CT582941	LG2	6.958	501315319
F51TW9001CRC89-743		D	F51TW9001CRC89	LG2	6.958	501316708
1755-isotig12072_SNP_365-485	i12072s365pg	C	isotig12072	LG2	8.315	974768236
1067-isotig04188_SNP_126-246	i04188s126pg	C	isotig04188	LG2	8.663	974768079
F51TW9001CAVRU-16		D	F51TW9001CAVRU	LG2	9.107	501316590
CT575037-832		D	CT575037	LG2	12.877	501314483
F51TW9001EYVPS-834		D	F51TW9001EYVPS	LG2	13.957	501316942
F51TW9001EYVPS-968		D	F51TW9001EYVPS	LG2	14.152	501316944
BX253509-1186		D	BX253509	LG2	14.174	530865874
Pipn0_353_01_contig1_m-181	m889	B	Pipn0_353_01	LG2	16.749	325995597
Pipn0_7374_01_contig1_m-475	m919	B	Pipn0_7374_01	LG2	23.452	325995545
Pipn0_7374_01_contig1_m-88	m920	B	Pipn0_7374_01	LG2	24.113
BX250236-849		D	BX250236	LG2	24.145	501312215
BX254467-915		D	BX254467	LG2	24.311	501313213
CT575572-603		D	CT575572	LG2	24.311	501314572
CT576042-1032		D	CT576042	LG2	24.325	501314649
1381-isotig11052_SNP_1051-1171	i11052s1051	C	isotig11052	LG2	25.387	974768161
2606-isotig15859_SNP_179-299	i15859s179	C	isotig15859	LG2	25.422	974768418
2607-isotig15859_SNP_14-134	i15859s14	C	isotig15859	LG2	25.442	974768419
F51TW9001B1NYY-663		D	F51TW9001B1NYY	LG2	27.671	501316048
BX250704-1012		D	BX250704	LG2	30.868	501312341
BX249855-1960		D	BX249855	LG2	31.198	501312138
BX249855-1897		D	BX249855	LG2	31.22	501312136
F51TW9001A1611-2347		D	F51TW9001A1611	LG2	31.278	501315479
CT577936-216		D	CT577936	LG2	31.316	501314885
1757-isotig12078_SNP_1070-1190	i12078s1070	C	isotig12078	LG2	32.659	974768238
1919-isotig12600_SNP_563-683	i12600s563pg	C	isotig12600	LG2	32.985	974768269
1918-isotig12600_SNP_890-1010	i12600s890pg	C	isotig12600	LG2	33.052	974768268
F7JJN6E01A6GI0-158		D	F7JJN6E01A6GI0	LG2	33.462	501317314
BX680152-647		D	BX680152	LG2	33.462	501313824
CT580241-1685		D	CT580241	LG2	33.47	501315134
946-isotig09640_SNP_629-749	i09640s629	C	isotig09640	LG2	41.54	974768511
BX678087-77		D	BX678087	LG2	42.553	501313639
BX678087-65		D	BX678087	LG2	42.555	501313637
AJ309088-966		D	AJ309088	LG2	42.632	530865831
F51TW9001D99E7-1161		D	F51TW9001D99E7	LG2	49.757	501316779
2264-isotig13850_SNP_611-731	i13850s611	C	isotig13850	LG2	49.921	974768349
2265-isotig13850_SNP_692-812	i13850s692	C	isotig13850	LG2	51.147	974768350
BX682611-89		D	BX682611	LG2	51.732	501314084
AL750332-783		D	AL750332	LG2	52.534	501311508
CT579665-1022		D	CT579665	LG2	52.534	501315092
CT579665-1127		D	CT579665	LG2	52.568	530866088
384_Myb14-4		D	Myb14	LG2	53.942	501311157
384_Myb14-449		D	Myb14	LG2	53.944	501311159
Myb14-74	m750	B	Myb14	LG2	55.762	184956854
E34-CATA_49				LG2	55.959
BX251981-465		D	BX251981	LG2	56.304	501312638
1379-isotig11049_SNP_1192-1312	i11049s1192	C	isotig11049	LG2	56.707	974768160
Pipn0_17758_01_contig1-527	m850	B	Pipn0_17758_01	LG2	57.836
CT574744-1818		D	CT574744	LG2	64.198	501314410
Pipn0_8531_01_contig1-322	m929	B	Pipn0_8531_01	LG2	65.243	325995556
F51TW9001A0X21-110		D	F51TW9001A0X21	LG2	65.662	501315459
BX680130-2360		D	BX680130	LG2	65.663	501313820
1064-isotig10330_SNP_1327-1447	i10330s1327pg	C	isotig10330	LG2	66.285	974768078
CT579684-857		D	CT579684	LG2	67.171	501315097
F51TW9001BG2BU-96		D	F51TW9001BG2BU	LG2	67.174	501316280
F51TW9001BG2BU-235		D	F51TW9001BG2BU	LG2	67.256	501316276
F51TW9001AH2IJ-965		D	F51TW9001AH2IJ	LG2	68.878	501315720
F51TW9001AH2IJ-532		D	F51TW9001AH2IJ	LG2	69.052	501315716
F51TW9001EINY8-1225		D	F51TW9001EINY8	LG2	70.212	501316898
CT577310-755		D	CT577310	LG2	72.639	501314832
1326-isotig10928_SNP_619-739	i10928s619pg	C	isotig10928	LG2	76.271	974768143
CT577990-1602		D	CT577990	LG2	76.318	501314906
CT579684-197		D	CT579684	LG2	76.335	501315096
F51TW9001AVHMT-574		D	F51TW9001AVHMT	LG2	76.465	501315948
1327-isotig10928_SNP_235-355	i10928s235pg	C	isotig10928	LG2	76.893	974768144
CT574744-1983		D	CT574744	LG2	77.781	501314412
F51TW9001A7FZW-427		D	F51TW9001A7FZW	LG2	77.985	530865944
2924-isotig20560_SNP_139-259	i20560s139	C	isotig20560	LG2	82.993	974768462
2327-isotig14110_SNP_701-821	i14110s701	C	isotig14110	LG2	83.005	974768371
1489-isotig11276_SNP_420-540	i11276s420	C	isotig11276	LG2	86.334	974768187
BX251174-154		D	BX251174	LG2	86.764	501312482
1038-isotig05644_SNP_593-713	i05644s593pg	C	isotig05644	LG2	86.887	974768070
BX254087-2185		D	BX254087	LG2	87.002	501313141
1556-isotig11497_SNP_604-724	i11497s604pg	C	isotig11497	LG2	87.342	974768201
51-isotig11380_SNP_655-775	i11380s655pg	C	isotig11380	LG2	89.028	974768479
CT581031-456		D	CT581031	LG2	90.012	501315190
2054-isotig13062_SNP_797-917	i13062s797pg	C	isotig13062	LG2	90.026	974768300
1438-isotig11143_SNP_955-1075	i11143s955pg	C	isotig11143	LG2	90.463	974768173
BX249189-143		D	BX249189	LG2	91.05	501311979
384_CHS-99		D	CHS	LG2	91.383	501311046
CHS-99	m161	B	CHS	LG2	92.091	184956800
BX250667-988		D	BX250667	LG2	92.715	501312337
BX250667-917		D	BX250667	LG2	92.776	501312335
2661-isotig16267_SNP_380-500	i16267s380	C	isotig16267	LG2	92.989	974768428
F51TW9001CWBA6-148		D	F51TW9001CWBA6	LG2	93.025	501316742
BX683041-408		D	BX683041	LG2	93.145	501314129
F51TW9002JSTN9-210		D	F51TW9002JSTN9	LG2	94.169	501317213
F51TW9002FIJY9-791		D	F51TW9002FIJY9	LG2	104.619	501316990
F51TW9002FIJY9-656		D	F51TW9002FIJY9	LG2	104.622	501316988
F51TW9001A1TK5-506		D	F51TW9001A1TK5	LG2	106.854	501315508
213-isotig14027_SNP_866-986	i14027s866	C	isotig14027	LG2	108.852	974768327
CT575140-1558		D	CT575140	LG2	114.648	501314491
CT575140-541		D	CT575140	LG2	114.709	501314495
CL4354Contig1_01_contig1-183	m588	B	CL4354Contig1_01	LG2	115.011
FN695050-209		D	FN695050	LG2	115.699	501317561
F51TW9001B361N-249		D	F51TW9001B361N	LG2	117.017	501316082
BX678294-648		D	BX678294	LG2	118.483	501313663
BX679702-653		D	BX679702	LG2	118.483	501313787
F51TW9001BCS2D-1156		D	F51TW9001BCS2D	LG2	124.627	501316203
F51TW9001BCS2D-1404		D	F51TW9001BCS2D	LG2	124.654	501316207
AL750269-230		D	AL750269	LG2	124.676	501311500
BX251376-133		D	BX251376	LG2	125.352	501312509
BX250509-331		D	BX250509	LG2	128.787	501312293
FN696272-518		D	FN696272	LG2	129.725	530866401
F51TW9001BCUXW-1272		D	F51TW9001BCUXW	LG2	134.041	501316213
FN695650-384		D	FN695650	LG2	135.541	501317608
CT582330-653		D	CT582330	LG2	136.903	501315280
2611-isotig15869_SNP_643-763	i15869s643pg	C	isotig15869	LG2	139.822	974768420
2176-isotig13547_SNP_741-861	i13547s741	C	isotig13547	LG2	144.242	974768337
CT580167-200		D	CT580167	LG2	145.188	501315118
AL749753-457		D	AL749753	LG2	146.712	501311362
2821-isotig18035_SNP_88-208	i18035s88	C	isotig18035	LG2	146.961	974768450
BX679946-370		D	BX679946	LG2	148.117	501313810
1124-isotig09713_SNP_1932-2052	i09713s1932pg	C	isotig09713	LG2	148.953	974768093
BX255297-556		D	BX255297	LG2	149.62	501313358
BX255297-655		D	BX255297	LG2	149.763	501313362
BX255720-1065		D	BX255720	LG2	149.847	501313413
BX255567-1611		D	BX255567	LG3_1	0	501313390
BX255567-1365		D	BX255567	LG3_1	0.008	501313388
1812-isotig12286_SNP_270-390	i12286s270	C	isotig12286	LG3_1	0.44	974768249
1813-isotig12286_SNP_933-1053	i12286s933	C	isotig12286	LG3_1	0.45	974768250
BX250949-425		D	BX250949	LG3_1	0.75	501312411
AL750773-681		D	AL750773	LG3_1	0.775	530865842
1112-isotig09837_SNP_1458-1578	i09837s1458	C	isotig09837	LG3_1	1.395	974768089
903-isotig09722_SNP_1611-1731	i09722s1611	C	isotig09722	LG3_1	9.245	974768507
866-isotig09722_SNP_630-750	i09722s630	C	isotig09722	LG3_1	13.09	974768504
1970-isotig12796_SNP_109-229	i12796s109	C	isotig12796	LG3_1	13.774	974768282
1971-isotig12796_SNP_1057-1177	i12796s1057	C	isotig12796	LG3_1	13.777	974768283
1256-isotig10753_SNP_860-980	i10753s860pg	C	isotig10753	LG3_1	13.81	974768126
F51TW9001ALGYT-17		D	F51TW9001ALGYT	LG3_1	13.844	530865951
F51TW9002FTE08-526		D	F51TW9002FTE08	LG3_1	14.602	530866140
1462-isotig11224_SNP_541-661	i11224s541pg	C	isotig11224	LG3_1	15.661	974768182
BX254491-379		D	BX254491	LG3_1	17.498	501313219
CR394081-1090		D	CR394081	LG3_1	20.306	501314370
CT576288-194		D	CT576288	LG3_1	21.11	501314672
1694-isotig11935_SNP_1259-1379	i11935s1259pg	C	isotig11935	LG3_1	28.391	974768225
BX250350-276		D	BX250350	LG3_1	30.789	501312251
CT_1975-76	m640	B	CT_1975	LG3_1	31.553	184975304
BX252454-825		D	BX252454	LG3_1	36.331	501312747
F51TW9001CCHJH-199		D	F51TW9001CCHJH	LG3_1	38.508	501316606
F51TW9001DAPOI-248		D	F51TW9001DAPOI	LG3_1	39.556	501316785
F51TW9001DAPOI-101		D	F51TW9001DAPOI	LG3_1	39.664	501316781
CT578007-276		D	CT578007	LG3_1	40.609	530866087
AL749953-699		D	AL749953	LG3_1	42.282	501311408
CT577982-752		D	CT577982	LG3_1	44.593	501314895
2332-isotig14127_SNP_728-848	i14127s728	C	isotig14127	LG3_1	45.467	974768373
CT3764-793	m1201	B	CT3764	LG3_1	55.434	184975531
CT_371-425	m692	B	CT_371	LG3_1	58.304	184975450
2144-isotig13436_SNP_283-403	i13436s283pg	C	isotig13436	LG3_1	58.836	974768330
BX254031-1712		D	BX254031	LG3_1	70.999	501313113
BX250251-697		D	BX250251	LG3_1	72.367	501312223
124-isotig15669_SNP_709-829	i15669s709pg	C	isotig15669	LG3_1	72.959	974768123
CT578410-478		D	CT578410	LG3_1	75.573	501314952
E44-CATA_92				LG3_1	77.194
AL751211-1115		D	AL751211	LG3_1	77.713	501311795
BX678091-1257		D	BX678091	LG3_1	77.822	501313641
BX680420-157		D	BX680420	LG3_1	78.468	530866369
F5V9AAZ02JM7KI-584		D	F5V9AAZ02JM7KI	LG3_1	81.546	530866453
BX676967-278		D	BX676967	LG3_1	81.61	501313505
BX251004-1512		D	BX251004	LG3_1	81.619	501312429
F51TW9002GWTHK-1108		D	F51TW9002GWTHK	LG3_1	81.619	501317093
F51TW9001AJDAL-863		D	F51TW9001AJDAL	LG3_1	81.886	501315766
1015-isotig10319_SNP_1578-1698	i10319s1578pg	C	isotig10319	LG3_1	82.016	974768064
CT574828-1956		D	CT574828	LG3_1	82.032	530865910
F51TW9001ECN4H-841		D	F51TW9001ECN4H	LG3_1	82.045	501316881
BX253243-99		D	BX253243	LG3_1	82.508	501312942
F51TW9001B3UPH-859		D	F51TW9001B3UPH	LG3_1	82.571	501316104
F51TW9001AHRMX-71		D	F51TW9001AHRMX	LG3_1	82.578	501315734
CT576977-377		D	CT576977	LG3_1	82.584	530866428
F51TW9001AOSW6-475		D	F51TW9001AOSW6	LG3_1	82.584	501315841
BX255118-421		D	BX255118	LG3_1	82.789	501313326
AL749770-123		D	AL749770	LG3_1	83.228	501311372
F51TW9002I3REQ-967		D	F51TW9002I3REQ	LG3_1	83.228	501317170
Pipn2_10450_01_contig1-276	m1157	B	Pipn2_10450_01	LG3_1	83.29	325995697
2513-isotig15175_SNP_105-225	i15175s105	C	isotig15175	LG3_1	83.61	974768398
CT574828-2379		D	CT574828	LG3_1	83.625	501314424
2512-isotig15175_SNP_230-350	i15175s230	C	isotig15175	LG3_1	83.677	974768397
BX254969-184		D	BX254969	LG3_1	84.346	501313300
1239-isotig10696_SNP_1518-1638	i10696s1518	C	isotig10696	LG3_1	84.742	974768119
1238-isotig10696_SNP_1235-1355	i10696s1235	C	isotig10696	LG3_1	84.842	974768118
AL750116-62		D	AL750116	LG3_1	86.397	501311448
F51TW9002HI7J1-438		D	F51TW9002HI7J1	LG3_1	91.727	501317138
F51TW9002HI7J1-495		D	F51TW9002HI7J1	LG3_1	91.727	501317140
AL750129-1356		D	AL750129	LG3_1	92.685	501311454
BX682372-420		D	BX682372	LG3_1	95.219	501314047
F51TW9001D7K5Q-858		D	F51TW9001D7K5Q	LG3_1	95.219	501316773
F51TW9001C02WO-1031		D	F51TW9001C02WO	LG3_1	95.318	501316491
GW575388-180		D	GW575388	LG3_1	95.865	501317694
Pipn0_9448_01_contig1-366	m942	B	Pipn0_9448_01	LG3_1	96.233	325995527
BX682372-693		D	BX682372	LG3_1	96.236	501314049
FN256448-994		D	FN256448	LG3_1	98.55	501317390
BX250296-132		D	BX250296	LG3_1	98.944	501312233
134-isotig11448_SNP_1236-1356	i11448s1236	C	isotig11448	LG3_1	101.148	974768151
BX255744-1226		D	BX255744	LG3_1	101.75	501313418
F51TW9001AFXE7-483		D	F51TW9001AFXE7	LG3_1	102.291	501315707
F51TW9001ATHLQ-60		D	F51TW9001ATHLQ	LG3_1	103.258	501315903
1324-isotig10923_SNP_552-672	i10923s552pg	C	isotig10923	LG3_1	103.501	974768142
40-isotig12515_SNP_862-982	i12515s862pg	C	isotig12515	LG3_1	106.205	974768472
Pipn0_7001_01_contig2-136	m915	B	Pipn0_7001_01	LG3_1	111.644
CT579645-341		D	CT579645	LG3_1	112.43	501315088
1157-isotig02312_SNP_837-957	i02312s837	C	isotig02312	LG3_1	112.671	974768099
F51TW9001CC1S9-113		D	F51TW9001CC1S9	LG3_2	0	501316596
BX249955-1133		D	BX249955	LG3_2	0.038	501312150
F51TW9001AYUPD-450		D	F51TW9001AYUPD	LG3_2	0.038	501316016
BX249955-1525		D	BX249955	LG3_2	0.093	501312160
F51TW9001AZGFM-955		D	F51TW9001AZGFM	LG3_2	4.137	501316028
BX253692-1037		D	BX253692	LG3_2	4.418	530865878
F51TW9001AI4BS-987		D	F51TW9001AI4BS	LG3_2	4.421	501315747
BX253692-1385		D	BX253692	LG3_2	4.564	530866027
F51TW9001AZGFM-828		D	F51TW9001AZGFM	LG3_2	4.564	501316026
E44-CATA_227				LG3_2	5.831
1452-isotig11185_SNP_747-867	i11185s747pg	C	isotig11185	LG3_2	9.703	974768180
CT576073-1084		D	CT576073	LG3_2	10.521	501314657
CT582943-1060		D	CT582943	LG3_2	20.276	501315323
CT582943-1170		D	CT582943	LG3_2	20.325	501315324
1782-isotig12170_SNP_412-532	i12170s412pg	C	isotig12170	LG3_2	21.392	974768242
CT575765-1541		D	CT575765	LG3_2	24.392	501314608
BX678675-1568		D	BX678675	LG3_2	25.411	530865892
BX784086-1351		D	BX784086	LG3_2	26.574	501314133
BX253173-184		D	BX253173	LG3_2	26.684	501312918
F51TW9001BYMVO-640		D	F51TW9001BYMVO	LG3_2	26.925	501316463
BX680667-1295		D	BX680667	LG3_2	27.043	501313880
1763-isotig12102_SNP_1026-1146	i12102s1026pg	C	isotig12102	LG3_2	28.101	974768239
574-isotig11191_SNP_823-943	i11191s823pg	C	isotig11191	LG3_2	29.841	974768481
F51TW9001CYT6R-268		D	F51TW9001CYT6R	LG3_2	33.571	501316756
BX677969-667		D	BX677969	LG3_2	33.595	501313609
BX250968-452		D	BX250968	LG3_2	35.014	501312415
1114-isotig09089_SNP_889-1009	i09089s889	C	isotig09089	LG3_2	35.92	974768090
1087-isotig09622_SNP_858-978	i09622s858	C	isotig09622	LG3_2	36.554	974768083
CT580129-1120		D	CT580129	LG3_2	37.487	501315114
CT_3538-278	m685	B	CT_3538	LG3_2	38.333	184975431
CT_3538-668	m686	B	CT_3538	LG3_2	39.051	184975434
FN696255-2166		D	FN696255	LG4	0	501317621
CR393801-1276		D	CR393801	LG4	0	501314356
CT577923-1185		D	CT577923	LG4	2.058	530866085
F51TW9001CRUA5-820		D	F51TW9001CRUA5	LG4	4.333	501316717
CT574847-562		D	CT574847	LG4	4.78	501314426
BX254212-860		D	BX254212	LG4	6.383	501313177
BX254212-998		D	BX254212	LG4	6.432	501313179
BX667542-546		D	BX667542	LG4	7.704	501313457
AL750648-2031		D	AL750648	LG4	9.441	501311663
BX251189-965		D	BX251189	LG4	13.349	501312484
F51TW9001A8C2G-2749		D	F51TW9001A8C2G	LG4	14.769	501315626
1892-isotig12526_SNP_815-935	i12526s815	C	isotig12526	LG4	16.03	974768261
F5V9AAZ01BL3BD-215		D	F5V9AAZ01BL3BD	LG4	18.167	530866395
CT574704-1202		D	CT574704	LG4	19.071	501314402
F51TW9001AOS8U-853		D	F51TW9001AOS8U	LG4	19.114	530866113
CT582877-159		D	CT582877	LG4	19.156	501315309
F51TW9001AOS8U-342		D	F51TW9001AOS8U	LG4	19.238	501315838
F51TW9001AOS8U-759		D	F51TW9001AOS8U	LG4	19.238	501315840
12-AGP1-26	AGP1	C	AGP1	LG4	20.06	184956779
CT575287-579		D	CT575287	LG4	22.334	501314529
1785-isotig12171_SNP_1105-1225	i12171s1105	C	isotig12171	LG4	22.721	974768244
BX250378-892		D	BX250378	LG4	23.416	501312257
E44-GATA_170				LG4	24.573
F51TW9002H5N49-901		D	F51TW9002H5N49	LG4	24.955	501317114
CT582064-1257		D	CT582064	LG4	25.738	501315257
BX255243-2062		D	BX255243	LG4	27.145	501313342
F585NNT02I9XWO-81		D	F585NNT02I9XWO	LG4	28.999	501317238
AL749732-476		D	AL749732	LG4	30.312	501311344
2_3591_03_contig1-115	m92	B	2_3591_03	LG4	31.664
CR393275-43		D	CR393275	LG4	33.022	501314330
BX000588-1918		D	BX000588	LG4	33.078	530866342
BX784154-568		D	BX784154	LG4	37.354	530866060
BX680745-214		D	BX680745	LG4	38.013	501313884
F51TW9001CIVDV-345		D	F51TW9001CIVDV	LG4	38.027	530866387
F51TW9001AN0YM-590		D	F51TW9001AN0YM	LG4	38.239	530865953
F51TW9001AFOEI-1171		D	F51TW9001AFOEI	LG4	38.724	501315694
2709-isotig16670_SNP_249-369	i16670s249	C	isotig16670	LG4	38.78	974768434
F51TW9001C4RLQ-506		D	F51TW9001C4RLQ	LG4	38.847	501316534
2708-isotig16670_SNP_408-528	i16670s408	C	isotig16670	LG4	38.875	974768433
BX252639-659		D	BX252639	LG4	39.354	501312798
AL749951-52		D	AL749951	LG4	39.71	501311403
CT_19-467	m1307	B	CT_19	LG4	40.023	184975294
CT_2843-557	m1089	B	CT_2843	LG4	45.034	184975391
CT582232-1356		D	CT582232	LG4	45.832	501315270
AJ309098-284		D	AJ309098	LG4	46.024	501311250
BX680745-71		D	BX680745	LG4	46.024	501313886
1292-isotig10846_SNP_945-1065	i10846s945pg	C	isotig10846	LG4	47.263	974768133
1293-isotig10846_SNP_1026-1146	i10846s1026pg	C	isotig10846	LG4	47.264	974768134
428-isotig13490_SNP_578-698	i13490s578	C	isotig13490	LG4	47.275	974768473
F51TW9001A4QR3-220		D	F51TW9001A4QR3	LG4	48.755	501315563
F51TW9001AKBCM-217		D	F51TW9001AKBCM	LG4	48.8	501315772
F585NNT02HCS60-14		D	F585NNT02HCS60	LG4	48.8	501317228
BX251602-294		D	BX251602	LG4	48.866	501312551
F51TW9001AKBCM-524		D	F51TW9001AKBCM	LG4	48.866	501315774
F51TW9001A4QR3-931		D	F51TW9001A4QR3	LG4	51.756	501315566
496-isotig10662_SNP_637-757	i10662s637	C	isotig10662	LG4	51.807	974768477
BX667531-913		D	BX667531	LG4	51.861	501313453
89-isotig10662_SNP_913-1033	i10662s913	C	isotig10662	LG4	51.893	974768505
F51TW9001DCJIX-133		D	F51TW9001DCJIX	LG4	54.734	501316795
1713-isotig11963_SNP_735-855	i11963s735	C	isotig11963	LG4	56.474	974768232
1712-isotig11963_SNP_628-748	i11963s628	C	isotig11963	LG4	56.562	974768231
AL751031-926		D	AL751031	LG4	60.021	501311733
F585NNT02JKHPC-77		D	F585NNT02JKHPC	LG4	60.032	501317244
182-isotig08536_SNP_3-123	i08536s3	C	isotig08536	LG4	60.499	974768251
CT580493-531		D	CT580493	LG4	60.756	501315161
BX681699-1119		D	BX681699	LG4	61.438	501313972
BX252605-264		D	BX252605	LG4	62.833	501312780
E39-CATA_198				LG4	64.636
BX253583-1097		D	BX253583	LG4	67.054	501312999
F51TW9001AP54L-483		D	F51TW9001AP54L	LG4	67.067	501315845
F51TW9001AP54L-216		D	F51TW9001AP54L	LG4	67.086	501315843
FN256629-229		D	FN256629	LG4	69.6	501317396
FN256629-261		D	FN256629	LG4	69.6	501317398
1102-isotig09987_SNP_1141-1261	i09987s1141pg	C	isotig09987	LG4	70.589	974768086
1244-isotig10705_SNP_1339-1459	i10705s1339pg	C	isotig10705	LG4	70.8	974768122
FN693067-1411		D	FN693067	LG4	72.33	501317484
AL751273-63		D	AL751273	LG4	72.385	530865843
1234-isotig10688_SNP_191-311	i10688s191	C	isotig10688	LG4	72.767	974768116
1235-isotig10688_SNP_1473-1593	i10688s1473	C	isotig10688	LG4	72.772	974768117
1255-isotig10732_SNP_1177-1297	i10732s1177pg	C	isotig10732	LG4	72.786	974768125
AL750612-870		D	AL750612	LG4	73.073	501311661
BX677618-700		D	BX677618	LG4	73.115	501313571
AL750612-1280		D	AL750612	LG4	73.115	501311657
BX254069-1147		D	BX254069	LG4	73.163	501313127
1254-isotig10732_SNP_1081-1201	i10732s1081pg	C	isotig10732	LG4	73.421	974768124
1077-isotig06373_SNP_476-596	i06373s476pg	C	isotig06373	LG4	75.593	974768081
F51TW9001APVNZ-838		D	F51TW9001APVNZ	LG4	76.089	501315864
F51TW9001C63F9-454		D	F51TW9001C63F9	LG4	76.089	501316558
240-isotig11697_SNP_1085-1205	i11697s1085	C	isotig11697	LG4	78.223	974768383
CT577468-81		D	CT577468	LG4	80.187	501314837
BX254227-453		D	BX254227	LG4	80.721	501313185
Pipn0_9444_01_contig1_m-277	m941	B	Pipn0_9444_01	LG4	82.804	325995564
CT581722-195		D	CT581722	LG4	85.563	501315233
CT574661-395		D	CT574661	LG4	94.505	501314390
F51TW9001BVD7X-290		D	F51TW9001BVD7X	LG4	94.505	501316420
BX250913-684		D	BX250913	LG4	96.022	501312405
F51TW9001ELOKF-66		D	F51TW9001ELOKF	LG4	97.324	501316910
BX250497-2008		D	BX250497	LG4	99.187	501312277
Pipn0_617_01_contig1-115	m907	B	Pipn0_617_01	LG4	99.462
F51TW9001AGJXJ-682		D	F51TW9001AGJXJ	LG4	102.188	530866437
BX678027-255		D	BX678027	LG4	103.209	501313623
CT574776-419		D	CT574776	LG4	103.209	501314420
2069-isotig13097_SNP_642-762	i13097s642pg	C	isotig13097	LG4	104.048	974768307
1364-isotig11008_SNP_998-1118	i11008s998pg	C	isotig11008	LG4	104.403	974768157
2444-isotig14767_SNP_610-730	i14767s610	C	isotig14767	LG4	104.671	974768386
BX678027-410		D	BX678027	LG4	104.884	501313629
F51TW9002F0Z9T-2026		D	F51TW9002F0Z9T	LG4	105.362	501316946
CR392907-129		D	CR392907	LG4	108.335	501314291
CT575158-558		D	CT575158	LG4	110.642	530865912
BX254445-646		D	BX254445	LG4	112.253	501313209
BX679619-542		D	BX679619	LG4	114.524	501313785
BX679619-429		D	BX679619	LG4	114.718	501313783
0_8479_01_contig1-573	m74	B	0_8479_01	LG4	115.678
BX253034-208		D	BX253034	LG4	115.795	501312875
F51TW9001AFSCM-100		D	F51TW9001AFSCM	LG4	115.795	501315696
CT_2714-341	m667	B	CT_2714	LG4	116.173	184975373
CT577280-282		D	CT577280	LG4	118.226	501314818
BX249896-209		D	BX249896	LG4	119.326	501312142
F51TW9001AZG2W-933		D	F51TW9001AZG2W	LG4	119.326	501316022
1163-isotig10270_SNP_184-304	i10270s184	C	isotig10270	LG4	119.663	974768101
45-isotig10418_SNP_659-779	i10418s659pg	C	isotig10418	LG4	119.726	974768475
BX678393-384		D	BX678393	LG4	120.387	501313682
1932-isotig12653_SNP_487-607	i12653s487	C	isotig12653	LG4	123.627	974768273
F51TW9001BPO0S-196		D	F51TW9001BPO0S	LG4	124.015	501316346
COS_CT581617-1015		D	COS_CT581617	LG4	131.689	501314201
BX682723-815		D	BX682723	LG4	132.034	530865905
CT578288-829		D	CT578288	LG4	134.61	501314924
BX681357-153		D	BX681357	LG4	136.142	501313944
BX251859-1235		D	BX251859	LG5	0	501312604
2014-isotig12910_SNP_978-1098	i12910s978pg	C	isotig12910	LG5	2.477	974768293
2015-isotig12910_SNP_1070-1190	i12910s1070pg	C	isotig12910	LG5	2.754	974768294
F51TW9001B21AG-1159		D	F51TW9001B21AG	LG5	4.248	501316054
BX665999-157		D	BX665999	LG5	4.257	501313435
1540-isotig11426_SNP_280-400	i11426s280pg	C	isotig11426	LG5	7.405	974768198
F51TW9001AKMI8-606		D	F51TW9001AKMI8	LG5	8.14	501315785
F51TW9001AKMI8-1595		D	F51TW9001AKMI8	LG5	8.48	501315781
AL749862-292		D	AL749862	LG5	8.694	501311390
AL750490-461		D	AL750490	LG5	8.714	501311564
AL750931-1751		D	AL750931	LG5	9.24	501311721
F51TW9001A9CMC-1240		D	F51TW9001A9CMC	LG5	9.379	530866103
FN695223-1311		D	FN695223	LG5	9.493	501317565
FN695223-196		D	FN695223	LG5	9.517	501317567
Pipn2_4107_01_contig1-355	m965	B	Pipn2_4107_01	LG5	10.774	325995682
F51TW9001B5SDZ-379		D	F51TW9001B5SDZ	LG5	11.362	530866379
F7QVD2L01ALFZN-546		D	F7QVD2L01ALFZN	LG5	12.71	530866397
BX253126-1620		D	BX253126	LG5	12.71	501312910
1103-isotig10207_SNP_1272-1392	i10207s1272pg	C	isotig10207	LG5	13.683	974768087
2305-isotig14005_SNP_962-1082	i14005s962pg	C	isotig14005	LG5	13.988	974768365
2304-isotig14005_SNP_398-518	i14005s398pg	C	isotig14005	LG5	14.01	974768364
Pipn2_2835_01_contig1-305	m1216	B	Pipn2_2835_01	LG5	17.416
CT_118-277	m629	B	CT_118	LG5	18.377	184975263
2529-isotig15275_SNP_705-825	i15275s705pg	C	isotig15275	LG5	28.609	974768402
1344-isotig10973_SNP_1146-1266	i10973s1146	C	isotig10973	LG5	28.653	974768148
1345-isotig10973_SNP_1413-1533	i10973s1413	C	isotig10973	LG5	29.059	974768149
1983-isotig12818_SNP_425-545	i12818s425pg	C	isotig12818	LG5	36.684	974768286
BX249294-623		D	BX249294	LG5	39.679	501312002
BX682445-300		D	BX682445	LG5	42.281	501314069
BX682445-196		D	BX682445	LG5	42.294	501314067
E44-CATA_208				LG5	43.647
BX784243-247		D	BX784243	LG5	46.027	501314141
F51TW9002G33Q5-600		D	F51TW9002G33Q5	LG5	46.102	501317036
CT578311-1056		D	CT578311	LG5	48.996	501314945
CT583534-187		D	CT583534	LG5	50.25	501315403
BX682445-112		D	BX682445	LG5	51.617	501314065
BX251601-229		D	BX251601	LG5	52.206	530866018
BX250349-157		D	BX250349	LG5	52.388	501312249
F51TW9001BQ0U8-531		D	F51TW9001BQ0U8	LG5	52.388	501316351
1002-isotig10261_SNP_488-608	i10261s488	C	isotig10261	LG5	54.507	974768059
1497-isotig11293_SNP_1055-1175	i11293s1055pg	C	isotig11293	LG5	54.507	974768191
F7JJN6E01AKFOB-509		D	F7JJN6E01AKFOB	LG5	56.248	501317318
BX250193-383		D	BX250193	LG5	57.894	501312209
BX681656-1143		D	BX681656	LG5	58.592	501313964
CT577328-899		D	CT577328	LG5	61.087	501314834
F51TW9001D5P2Y-1441		D	F51TW9001D5P2Y	LG5	63.597	501316767
CT576796-532		D	CT576796	LG5	64.46	501314766
1205-isotig10617_SNP_1169-1289	i10617s1169	C	isotig10617	LG5	66.014	974768110
BX680096-1183		D	BX680096	LG5	67.6	501313814
CT579486-1164		D	CT579486	LG5	68.746	501315077
78-isotig10229_SNP_362-482	i10229s362	C	isotig10229	LG5	70.024	974768499
F51TW9001BSSUH-420		D	F51TW9001BSSUH	LG5	71.907	501316392
F51TW9002JKXUV-394		D	F51TW9002JKXUV	LG5	72.536	501317203
F51TW9001C0O8X-92		D	F51TW9001C0O8X	LG5	72.912	501316501
CT581143-1157		D	CT581143	LG5	72.994	501315196
BX254517-1403		D	BX254517	LG5	73.243	530866360
BX254517-1548		D	BX254517	LG5	73.243	501313225
BX254280-1003		D	BX254280	LG5	76.408	501313197
1155-isotig06437_SNP_322-442	i06437s322	C	isotig06437	LG5	77.724	974768098
2284-isotig13902_SNP_377-497	i13902s377pg	C	isotig13902	LG5	78.578	974768356
F51TW9001EP966-297		D	F51TW9001EP966	LG5	80.393	501316918
BX250977-410		D	BX250977	LG5	83.834	501312421
2314-isotig14033_SNP_273-393	i14033s273pg	C	isotig14033	LG5	86.063	974768366
384_THE1-271		D	THE1	LG5	87.171	501311230
384_THE1-390		D	THE1	LG5	87.219	501311232
F51TW9001BYRJR-259		D	F51TW9001BYRJR	LG5	87.219	501316469
AL750694-445		D	AL750694	LG5	89.374	501311679
AL750694-554		D	AL750694	LG5	89.374	501311683
1841-isotig12372_SNP_402-522	i12372s402pg	C	isotig12372	LG5	89.808	974768252
CT582219-1777		D	CT582219	LG5	91.124	501315269
1960-isotig12782_SNP_176-296	i12782s176	C	isotig12782	LG5	91.139	974768280
1961-isotig12782_SNP_108-228	i12782s108	C	isotig12782	LG5	91.175	974768281
BX249015-204		D	BX249015	LG5	92.134	501311935
995-isotig10512_SNP_689-809	i10512s689	C	isotig10512	LG5	92.955	974768517
BX248999-107		D	BX248999	LG5	93.144	501311933
2715-isotig16789_SNP_537-657	i16789s537	C	isotig16789	LG5	94.221	974768436
2714-isotig16789_SNP_424-544	i16789s424	C	isotig16789	LG5	94.236	974768435
FN256887-846		D	FN256887	LG5	94.61	501317410
CR392266-534		D	CR392266	LG5	94.61	501314271
BX680977-483		D	BX680977	LG5	94.985	501313896
1690-isotig11926_SNP_288-408	i11926s288	C	isotig11926	LG5	95.571	974768222
1691-isotig11926_SNP_65-185	i11926s65	C	isotig11926	LG5	95.762	974768223
BX251103-1511		D	BX251103	LG5	97.575	501312439
BX251103-1228		D	BX251103	LG5	97.601	501312437
BX254686-145		D	BX254686	LG5	97.89	501313263
BX250325-174		D	BX250325	LG5	99.488	530865852
BX249551-1069		D	BX249551	LG5	101.058	501312072
F51TW9001D9825-775		D	F51TW9001D9825	LG5	101.114	501316775
1451-isotig11178_SNP_959-1079	i11178s959pg	C	isotig11178	LG5	101.552	974768179
BX680335-1475		D	BX680335	LG5	102.343	501313838
1450-isotig11178_SNP_499-619	i11178s499pg	C	isotig11178	LG5	102.415	974768178
F51TW9001CBE6N-708		D	F51TW9001CBE6N	LG5	107.854	501316592
Pipn2_2936_01_contig1-477	m959	B	Pipn2_2936_01	LG5	110.043
776-isotig10595_SNP_1077-1197	i10595s1077pg	C	isotig10595	LG5	112.396	974768498
AL750173-583		D	AL750173	LG5	115.909	501311476
AL750173-88		D	AL750173	LG5	116.234	501311478
CT_3397-445	m1275	B	CT_3397	LG5	116.591	184975423
2545-isotig15354_SNP_325-445	i15354s325pg	C	isotig15354	LG5	122.402	974768404
CT_2438-354	m659	B	CT_2438	LG5	123.725	184975350
2544-isotig15354_SNP_448-568	i15354s448pg	C	isotig15354	LG5	124.113	974768403
CT576637-802		D	CT576637	LG5	124.349	530865917
F7JJN6E01B7BCW-157		D	F7JJN6E01B7BCW	LG5	125.709	501317327
F51TW9001CM78O-316		D	F51TW9001CM78O	LG5	126.967	501316678
1955-isotig12737_SNP_990-1110	i12737s990pg	C	isotig12737	LG5	127.204	974768277
F51TW9001C8ABL-380		D	F51TW9001C8ABL	LG5	127.785	501316574
E34-CATA_171				LG5	127.953
BX251492-214		D	BX251492	LG5	132.045	501312535
F51TW9002F8N88-457		D	F51TW9002F8N88	LG5	132.045	501316962
2699-isotig16562_SNP_581-701	i16562s581pg	C	isotig16562	LG5	136.814	974768429
831-isotig12191_SNP_967-1087	i12191s967	C	isotig12191	LG5	144.094	974768502
2229-isotig13707_SNP_966-1086	i13707s966pg	C	isotig13707	LG5	144.347	974768346
BX249988-154		D	BX249988	LG5	149.703	501312170
328-isotig09714_SNP_2101-2221	i09714s2101	C	isotig09714	LG5	152.032	974768467
BX255673-786		D	BX255673	LG5	154.742	501313405
F51TW9001B01XU-620		D	F51TW9001B01XU	LG5	154.742	501316030
CT582615-1592		D	CT582615	LG5	158.023	530865937
1672-isotig11895_SNP_758-878	i11895s758	C	isotig11895	LG6	0	974768218
CT579197-580		D	CT579197	LG6	0.069	530865933
1673-isotig11895_SNP_179-299	i11895s179	C	isotig11895	LG6	1.288	974768219
CT575732-751		D	CT575732	LG6	1.486	501314606
CT575732-688		D	CT575732	LG6	1.547	501314604
BX252510-1069		D	BX252510	LG6	2.426	501312766
BX679017-1148		D	BX679017	LG6	2.426	501313732
F51TW9001AV518-166		D	F51TW9001AV518	LG6	2.468	501315936
CT578910-150		D	CT578910	LG6	2.943	501315027
2548-isotig15393_SNP_138-258	i15393s138	C	isotig15393	LG6	3.181	974768405
242-isotig01968_SNP_1885-2005	i01968s1885	C	isotig01968	LG6	8.349	974768385
1692-isotig11933_SNP_327-447	i11933s327pg	C	isotig11933	LG6	9.301	974768224
259-isotig01968_SNP_2104-2224	i01968s2104	C	isotig01968	LG6	9.343	974768416
2933-isotig20770_SNP_319-439	i20770s319	C	isotig20770	LG6	9.373	974768465
1555-isotig11486_SNP_713-833	i11486s713pg	C	isotig11486	LG6	10.927	974768200
721-isotig12168_SNP_1024-1144	i12168s1024pg	C	isotig12168	LG6	10.927	974768492
2813-isotig17956_SNP_183-303	i17956s183	C	isotig17956	LG6	10.932	974768449
BX681024-566		D	BX681024	LG6	11.6	501313904
F51TW9001AX401-1249		D	F51TW9001AX401	LG6	11.602	530866117
BX252910-510		D	BX252910	LG6	11.678	501312845
FN695696-762		D	FN695696	LG6	13.105	501317610
F51TW9001B4T2Q-216		D	F51TW9001B4T2Q	LG6	13.155	501316127
BX249094-597		D	BX249094	LG6	14.621	501311949
CT578882-1043		D	CT578882	LG6	15.913	501315019
67-isotig10503_SNP_25-145	i10503s25_seq	C	isotig10503	LG6	17.856	974768488
BX255383-177		D	BX255383	LG6	18.136	501313382
F51TW9001A1C6F-966		D	F51TW9001A1C6F	LG6	18.136	530865942
CT575910-990		D	CT575910	LG6	18.559	501314635
BX251340-1321		D	BX251340	LG6	19.175	501312507
BX681940-864		D	BX681940	LG6	20.289	501314005
2556-isotig15531_SNP_573-693	i15531s573pg	C	isotig15531	LG6	21.897	974768409
2557-isotig15531_SNP_145-265	i15531s145pg	C	isotig15531	LG6	22.786	974768410
CR354690-1454		D	CR354690	LG6	24.909	501314236
CT575401-56		D	CT575401	LG6	24.967	501314545
CT578659-430		D	CT578659	LG6	25.004	501314996
BX677873-917		D	BX677873	LG6	30.972	501313595
BX251576-1311		D	BX251576	LG6	31.355	530866016
E34-CATA_142				LG6	35.761
2109-isotig13255_SNP_769-889	i13255s769pg_seq	C	isotig13255	LG6	37.236	974768318
F51TW9001EFIPQ-1493		D	F51TW9001EFIPQ	LG6	37.28	530866449
F51TW9001EFIPQ-1068		D	F51TW9001EFIPQ	LG6	37.787	501316890
F51TW9001AVTK4-181		D	F51TW9001AVTK4	LG6	38.357	501315950
CT575951-769		D	CT575951	LG6	38.373	501314639
F51TW9001AVTK4-241		D	F51TW9001AVTK4	LG6	38.373	501315952
F51TW9002H66S3-804		D	F51TW9002H66S3	LG6	38.441	501317116
0_744_01_contig_refait-246	m69	B	0_744_01	LG6	39.083	325995642
BX677534-401		D	BX677534	LG6	39.526	501313555
candidate_gene_BX248795-636		D	candidate_gene_BX248795	LG6	39.676	501314162
1351-isotig10984_SNP_1277-1397	i10984s1277	C	isotig10984	LG6	40.002	974768153
1350-isotig10984_SNP_481-601	i10984s481	C	isotig10984	LG6	40.065	974768152
1608-isotig11651_SNP_111-231	i11651s111pg	C	isotig11651	LG6	40.394	974768209
BX682956-82		D	BX682956	LG6	41.233	501314119
2105-isotig13237_SNP_373-493	i13237s373pg	C	isotig13237	LG6	42.658	974768316
BX250237-130		D	BX250237	LG6	43.694	501312219
E34-CATA_138				LG6	45.758
F51TW9001B9YRV-271		D	F51TW9001B9YRV	LG6	46.891	501316185
F51TW9001B3D81-414		D	F51TW9001B3D81	LG6	47.128	501316096
F51TW9001B3D81-929		D	F51TW9001B3D81	LG6	47.219	501316100
CT576446-145		D	CT576446	LG6	47.23	530866071
BX249137-1527		D	BX249137	LG6	48.416	501311967
AL750533-77		D	AL750533	LG6	48.994	530866408
AL749762-643		D	AL749762	LG6	49.067	501311366
1564-isotig11514_SNP_795-915	i11514s795pg	C	isotig11514	LG6	49.667	974768203
F51TW9001BB40E-255		D	F51TW9001BB40E	LG6	55.956	501316197
BX000580-918		D	BX000580	LG6	58.844	530866411
1147-isotig09971_SNP_1554-1674	i09971s1554pg	C	isotig09971	LG6	59.312	974768097
CT579708-892		D	CT579708	LG6	60.242	501315099
BX252941-309		D	BX252941	LG6	62.275	501312867
AL750706-216		D	AL750706	LG6	62.954	501311685
BX665968-1054		D	BX665968	LG6	63.328	530866417
BX681221-548		D	BX681221	LG6	65.452	501313934
F51TW9001ERD0B-942		D	F51TW9001ERD0B	LG6	66.252	501316936
F51TW9001ERD0B-1315		D	F51TW9001ERD0B	LG6	66.829	501316932
BX665996-623		D	BX665996	LG6	68.387	530866039
BX665996-503		D	BX665996	LG6	68.596	501313431
Pipn0_8463_01_contig1-292	m927	B	Pipn0_8463_01	LG6	69.056
2771-isotig17514_SNP_121-241	i17514s121	C	isotig17514	LG6	71.129	974768440
2700-isotig16583_SNP_385-505	i16583s385	C	isotig16583	LG6	71.319	974768430
F51TW9001B3CXE-206		D	F51TW9001B3CXE	LG6	71.549	501316090
2770-isotig17514_SNP_297-417	i17514s297	C	isotig17514	LG6	71.794	974768439
PAL1-P31-1508	m1205	B	PAL1-P31	LG6	72.481	184956874
384_PAL1-P24-403		D	PAL1	LG6	72.818	501311195
1195-isotig10585_SNP_1069-1189	i10585s1069pg	C	isotig10585	LG6	73.041	974768109
2371-isotig14262_SNP_630-750	i14262s630pg	C	isotig14262	LG6	73.3	974768378
2646-isotig16105_SNP_483-603	i16105s483	C	isotig16105	LG6	73.527	974768425
2065-isotig13080_SNP_352-472	i13080s352	C	isotig13080	LG6	74.333	974768306
1914-isotig12586_SNP_717-837	i12586s717pg	C	isotig12586	LG6	76.845	974768267
E34-CATA_168				LG6	84.119
Pipn0_9329_02_contig1_m-266	m1486	B	Pipn0_9329_02	LG6	85.354
1229-isotig10679_SNP_1402-1522	i10679s1402	C	isotig10679	LG6	86.038	974768114
BX249429-1247		D	BX249429	LG6	86.357	501312036
1228-isotig10679_SNP_1068-1188	i10679s1068	C	isotig10679	LG6	86.371	974768113
BX249429-946		D	BX249429	LG6	86.406	501312038
AL751161-577		D	AL751161	LG6	86.808	501311785
199-isotig10797_SNP_68-188	i10797s68	C	isotig10797	LG6	87.166	974768289
768-isotig10797_SNP_910-1030	i10797s910	C	isotig10797	LG6	88.808	974768495
585-isotig11155_SNP_724-844	i11155s724	C	isotig11155	LG6	88.858	974768482
BX250086-1505		D	BX250086	LG6	89.239	501312192
BX250086-1021		D	BX250086	LG6	89.269	501312186
Pipn2_3497_01_contig1_m-111	m962	B	Pipn2_3497_01	LG6	89.766	325995621
Pipn2_3497_01_contig1_m-317	m1313	B	Pipn2_3497_01	LG6	90.148	325995699
BX677204-1851		D	BX677204	LG6	90.701	501313523
AL750210-452		D	AL750210	LG6	90.701	501311486
BX250086-1490		D	BX250086	LG6	90.906	501312190
BX249813-238		D	BX249813	LG6	92.831	501312126
2301-isotig13968_SNP_804-924	i13968s804pg	C	isotig13968	LG6	93.813	974768363
1657-isotig11843_SNP_435-555	i11843s435pg	C	isotig11843	LG6	93.837	974768216
2300-isotig13968_SNP_460-580	i13968s460pg	C	isotig13968	LG6	93.842	974768362
BX680578-1520		D	BX680578	LG6	93.964	501313870
AL750425-1035		D	AL750425	LG6	96.634	501311528
BX254396-1696		D	BX254396	LG6	98.492	501313205
COBRA3-644	m626	B	COBRA3	LG6	99.224	184956815
60-COBRA3-644	COBRA3	C	COBRA3	LG6	99.589	184956815
AL750425-1454		D	AL750425	LG6	99.615	501311531
BX248940-1051		D	BX248940	LG6	99.777	501311900
384_HDZ31-2813		D	HDZ31	LG6	99.777	501311088
2086-isotig13187_SNP_155-275	i13187s155	C	isotig13187	LG6	101.851	974768311
2087-isotig13187_SNP_741-861	i13187s741	C	isotig13187	LG6	102.115	974768312
CT575784-2836		D	CT575784	LG6	102.89	501314614
384_COBRA1-1054		D	COBRA1	LG6	104.326	501311048
COBRA1-595	m1176	B	COBRA1	LG6	104.349	184956804
COBRA1-477	m619	B	COBRA1	LG6	104.355	184956803
384_COBRA1-413		D	COBRA1	LG6	104.392	530866403
359-isotig13471_SNP_1020-1140	i13471s1020	C	isotig13471	LG6	106.021	974768470
70-isotig09759_SNP_670-790	i09759s670	C	isotig09759	LG6	106.052	974768491
2495-isotig15052_SNP_612-732	i15052s612	C	isotig15052	LG6	114.817	974768396
2494-isotig15052_SNP_135-255	i15052s135	C	isotig15052	LG6	114.991	974768395
1394-isotig11075_SNP_416-536	i11075s416pg	C	isotig11075	LG6	115.51	974768164
BX252262-726		D	BX252262	LG6	116.198	501312702
FN692671-375		D	FN692671	LG6	116.36	501317446
F51TW9001BZLDB-1035		D	F51TW9001BZLDB	LG6	117.469	501316481
F51TW9001AHIAO-434		D	F51TW9001AHIAO	LG7	0	501315726
BX253196-1318		D	BX253196	LG7	4.51	501312928
CT576790-1817		D	CT576790	LG7	7.375	501314764
BX680463-415		D	BX680463	LG7	7.42	501313864
1231-isotig10684_SNP_1059-1179	i10684s1059	C	isotig10684	LG7	12.658	974768115
2393-isotig14401_SNP_747-867	i14401s747	C	isotig14401	LG7	13.668	974768380
1227-isotig10678_SNP_914-1034	i10678s914pg	C	isotig10678	LG7	14.154	974768112
CT576711-125		D	CT576711	LG7	14.231	501314750
BX251816-660		D	BX251816	LG7	14.272	501312593
CT581193-1012		D	CT581193	LG7	14.47	530866372
F51TW9001A0RML-451		D	F51TW9001A0RML	LG7	15.136	501315445
FN695545-1347		D	FN695545	LG7	15.167	501317604
BX252869-606		D	BX252869	LG7	15.186	501312839
1444-isotig11168_SNP_1245-1365	i11168s1245pg	C	isotig11168	LG7	15.487	974768175
2141-isotig13430_SNP_117-237	i13430s117	C	isotig13430	LG7	15.673	974768328
1504-isotig11319_SNP_847-967	i11319s847pg	C	isotig11319	LG7	15.739	974768194
CT578306-640		D	CT578306	LG7	15.75	501314932
CT_3724-995	m694	B	CT_3724	LG7	17.382	184975453
BX682573-1078		D	BX682573	LG7	18.195	501314079
BX000576-200		D	BX000576	LG7	23.626	501311839
BX000576-1732		D	BX000576	LG7	23.667	501311837
1441-isotig11154_SNP_1228-1348	i11154s1228pg	C	isotig11154	LG7	24.442	974768174
8-isotig18912_SNP_345-465	i18912s345	C	isotig18912	LG7	25.039	974768506
2870-isotig19239_SNP_341-461	i19239s341	C	isotig19239	LG7	27.084	974768457
CT_2891-73	m671	B	CT_2891	LG7	38.374	184975395
BX254718-251		D	BX254718	LG7	38.613	501313265
BX249132-1065		D	BX249132	LG7	38.62	501311961
CT578566-1104		D	CT578566	LG7	38.62	501314974
BX249132-1091		D	BX249132	LG7	38.648	501311963
BX677540-225		D	BX677540	LG7	38.736	501313557
FN696780-419		D	FN696780	LG7	42.978	501317643
F51TW9001BD81M-249		D	F51TW9001BD81M	LG7	42.978	501316240
2_1014_01_contig1-48	m80	B	2_1014_01	LG7	43.724
F51TW9001BD81M-783		D	F51TW9001BD81M	LG7	44.061	501316244
F51TW9001BD81M-312		D	F51TW9001BD81M	LG7	46.199	530865967
F51TW9001C4TBD-1199		D	F51TW9001C4TBD	LG7	53.625	501316536
CT580178-1105		D	CT580178	LG7	55.236	501315120
1558-isotig11498_SNP_326-446	i11498s326pg	C	isotig11498	LG7	62.957	974768202
1527-isotig11401_SNP_1039-1159	i11401s1039pg	C	isotig11401	LG7	64.513	974768196
1886-isotig12514_SNP_378-498	i12514s378pg	C	isotig12514	LG7	64.524	974768259
CT580708-503		D	CT580708	LG7	65.859	501315167
CT582889-878		D	CT582889	LG7	65.859	501315315
CR393803-1085		D	CR393803	LG7	67.222	501314360
F51TW9001B1F8R-591		D	F51TW9001B1F8R	LG7	70.84	501316044
2280-isotig13895_SNP_491-611	i13895s491	C	isotig13895	LG7	71.359	974768355
F51TW9001B48WX-658		D	F51TW9001B48WX	LG7	72.867	501316110
4CL1-953	m135	B	4CL1	LG7	74.552
4CL1-1068	m131	B	4CL1	LG7	74.586
4CLF4R4-229	m137	B	4CLF4R4	LG7	74.7
CT580064-621		D	CT580064	LG7	74.76	501315108
BX248969-1695		D	BX248969	LG7	78.257	501311926
CT576943-714		D	CT576943	LG7	78.706	501314776
BX248969-286		D	BX248969	LG7	78.771	501311928
384_Myb1-1189		D	Myb1	LG7	78.771	501311151
384_Myb1-1212		D	Myb1	LG7	78.996	501311153
Myb1-1189	m746	B	Myb1	LG7	79.669	184956860
Myb1-294	m747	B	Myb1	LG7	80.188	184956857
Myb1-710	m751	B	Myb1	LG7	80.188	184956858
F51TW9002J5J48-374		D	F51TW9002J5J48	LG7	80.247	501317198
384_Myb1-906		D	Myb1	LG7	80.312	501311173
F51TW9001B6H5X-609		D	F51TW9001B6H5X	LG7	80.329	530866381
2194-isotig13603_SNP_352-472	i13603s352pg	C	isotig13603	LG7	80.775	974768342
CT577270-1632		D	CT577270	LG7	82.004	501314812
2394-isotig14402_SNP_266-386	i14402s266pg	C	isotig14402	LG7	83.915	974768381
CR393766-1271		D	CR393766	LG7	85.309	501314348
BX251000-521		D	BX251000	LG7	85.398	501312425
CR393766-131		D	CR393766	LG7	85.398	501314350
1420-isotig11119_SNP_269-389	i11119s269pg	C	isotig11119	LG7	89.411	974768170
1279-isotig10818_SNP_1134-1254	i10818s1134pg	C	isotig10818	LG7	89.424	974768131
1568-isotig11519_SNP_1040-1160	i11519s1040	C	isotig11519	LG7	89.429	974768204
CR392444-245		D	CR392444	LG7	90.048	501314281
F51TW9002FPGRE-170		D	F51TW9002FPGRE	LG7	90.684	501317008
BX679001-1418		D	BX679001	LG7	90.695	501313722
F51TW9001A39XP-588		D	F51TW9001A39XP	LG7	90.982	501315525
AL751136-386		D	AL751136	LG7	92.967	501311775
AL750940-3272		D	AL750940	LG7	93.17	501311723
F51TW9002H55HU-386		D	F51TW9002H55HU	LG7	93.17	501317109
BX676876-386		D	BX676876	LG7	93.751	501313477
BX253742-433		D	BX253742	LG7	93.879	530866029
CT579613-422		D	CT579613	LG7	94.557	501315083
CT579613-1510		D	CT579613	LG7	95.384	501315081
PR-AGP4-1165	m1265	B	PR-AGP4	LG7	96.381	184956881
CT_2134-454	m646	B	CT_2134	LG7	96.381	184975314
384_PR-AGP4-802		D	PR	LG7	96.724	501311220
AL750157-925		D	AL750157	LG7	96.729	501311464
F51TW9002G60WU-1423		D	F51TW9002G60WU	LG7	96.729	501317045
1190-isotig11657_SNP_1146-1266	i11657s1146	C	isotig11657	LG7	97.801	974768107
107-isotig12459_SNP_1071-1191	i12459s1071	C	isotig12459	LG7	97.98	974768082
607-isotig10305_SNP_886-1006	i10305s886pg	C	isotig10305	LG7	97.995	974768483
BX252899-674		D	BX252899	LG7	102.577	501312843
BX252899-663		D	BX252899	LG7	103.259	530866415
BX253742-527		D	BX253742	LG7	103.363	530865879
CT581162-1598		D	CT581162	LG7	103.704	530866094
F5X2MQL01BBTFT-295		D	F5X2MQL01BBTFT	LG7	104.615	501317264
BX248819-817		D	BX248819	LG7	105.591	501311867
F51TW9001CGDMP-224		D	F51TW9001CGDMP	LG7	106.769	501316636
1682-isotig11917_SNP_496-616	i11917s496	C	isotig11917	LG7	107.475	974768221
CT576774-1412		D	CT576774	LG7	107.665	501314760
BX681199-296		D	BX681199	LG7	107.805	501313928
BX253232-1626		D	BX253232	LG7	108.639	501312930
F51TW9001A8SVS-316		D	F51TW9001A8SVS	LG7	109.108	530865949
BX784378-843		D	BX784378	LG7	109.492	501314152
F51TW9001AVFTB-233		D	F51TW9001AVFTB	LG7	110.262	501315944
FM945586-257		D	FM945586	LG7	110.414	501317355
BX254262-804		D	BX254262	LG7	111.36	501313193
AL750818-1906		D	AL750818	LG7	114.768	501311709
F51TW9001B5MS6-501		D	F51TW9001B5MS6	LG7	115.423	530866122
F51TW9001B5MS6-141		D	F51TW9001B5MS6	LG7	115.439	501316140
BX251593-438		D	BX251593	LG7	118.152	501312549
BX251593-175		D	BX251593	LG7	118.156	501312545
BX253753-121		D	BX253753	LG7	118.164	501313038
Pipn0_4032_02_contig1-192	m1513	B	Pipn0_4032_02	LG7	118.855
CR392177-2229		D	CR392177	LG7	119.807	501314259
FN695397-445		D	FN695397	LG7	119.812	530866399
CT580930-174		D	CT580930	LG7	119.812	530866092
BX251168-1388		D	BX251168	LG7	121.411	501312472
BX251168-518		D	BX251168	LG7	121.431	501312474
2552-isotig15427_SNP_277-397	i15427s277pg	C	isotig15427	LG7	121.466	974768407
1677-isotig11906_SNP_543-663	i11906s543pg	C	isotig11906	LG7	121.605	974768220
BX251386-78		D	BX251386	LG7	121.635	501312511
BX252500-1388		D	BX252500	LG7	121.635	501312756
1187-isotig10146_SNP_1728-1848	i10146s1728	C	isotig10146	LG7	121.845	974768105
31-isotig10146_SNP_1257-1377	i10146s1257	C	isotig10146	LG7	121.924	974768466
46-isotig13993_SNP_807-927	i13993s807	C	isotig13993	LG7	122.077	974768476
2553-isotig15427_SNP_780-900	i15427s780pg	C	isotig15427	LG7	122.413	974768408
1090-isotig10336_SNP_378-498	i10336s378	C	isotig10336	LG7	123.832	974768084
BX681975-520		D	BX681975	LG7	127.722	501314007
1013-isotig10016_SNP_695-815	i10016s695pg	C	isotig10016	LG7	127.727	974768062
2928-isotig20599_SNP_139-259	i20599s139	C	isotig20599	LG7	129.856	974768464
1306-isotig10868_SNP_414-534	i10868s414pg	C	isotig10868	LG7	131.517	974768136
1307-isotig10868_SNP_1141-1261	i10868s1141pg	C	isotig10868	LG7	131.661	974768137
E44-CATA_157				LG7	131.666
13-isotig10652_SNP_1403-1523	i10652s1403	C	isotig10652	LG7	133.836	974768165
FM945459-1862		D	FM945459	LG7	136.21	501317337
FM945459-2011		D	FM945459	LG7	136.281	501317339
CT576481-413		D	CT576481	LG7	138.108	501314708
384_LIM2-946		D	LIM2	LG7	138.78	501311145
BX677688-395		D	BX677688	LG7	140.124	501313579
BX249269-201		D	BX249269	LG7	140.254	501311998
384_LIM2-933		D	LIM2	LG7	140.376	501311143
E44-GATA_210				LG7	140.571
384_LIM2-1100		D	LIM2	LG7	141.674	501311135
F51TW9001AMF7W-1421		D	F51TW9001AMF7W	LG7	141.776	530866108
CT_4009-239	m702	B	CT_4009	LG7	142.006	184975476
LIM2-1100	m738	B	LIM2	LG7	142.88	184956849
CL4470Contig1_01_contig2-291	m590	B	CL4470Contig1_01	LG7	143.433	325995641
1296-isotig10850_SNP_1207-1327	i10850s1207pg	C	isotig10850	LG8	0	974768135
1739-isotig11998_SNP_204-324	i11998s204	C	isotig11998	LG8	0.251	974768234
2107-isotig13252_SNP_160-280	i13252s160pg	C	isotig13252	LG8	0.58	974768317
1660-isotig11853_SNP_995-1115	i11853s995pg	C	isotig11853	LG8	1.419	974768217
CT575028-207		D	CT575028	LG8	3.453	501314477
CT575028-371		D	CT575028	LG8	3.526	501314481
2263-isotig13845_SNP_830-950	i13845s830	C	isotig13845	LG8	4.168	974768348
CT575028-290		D	CT575028	LG8	5.229	501314479
F51TW9001DYQ5Q-252		D	F51TW9001DYQ5Q	LG8	5.259	501316867
2262-isotig13845_SNP_652-772	i13845s652	C	isotig13845	LG8	5.88	974768347
CT575141-99		D	CT575141	LG8	8.838	472336257
CT575141-341		D	CT575141	LG8	8.92	501314497
BX678934-790		D	BX678934	LG8	12.118	530866046
BX678934-481		D	BX678934	LG8	12.179	530866419
BX251190-660		D	BX251190	LG8	13.981	530865854
1367-isotig11013_SNP_188-308	i11013s188pg	C	isotig11013	LG8	14.231	974768158
769-isotig14166_SNP_363-483	i14166s363pg	C	isotig14166	LG8	14.304	974768496
BX251190-622		D	BX251190	LG8	14.715	501312488
FN694775-817		D	FN694775	LG8	16.765	530865986
694-isotig08906_SNP_326-446	i08906s326pg	C	isotig08906	LG8	16.975	974768489
BX252347-1190		D	BX252347	LG8	17.548	501312727
BX252347-1006		D	BX252347	LG8	17.585	501312725
FN694775-523		D	FN694775	LG8	18.331	501317547
BX251719-1055		D	BX251719	LG8	22.096	530866022
BX251719-1586		D	BX251719	LG8	22.4	501312573
1702-isotig11945_SNP_890-1010	i11945s890pg	C	isotig11945	LG8	22.429	974768229
BX679585-950		D	BX679585	LG8	23.566	501313777
Dhn1-612	m715	B	Dhn1	LG8	25.048	184956818
384_Dhn2-264		D	Dhn2	LG8	25.076	501311072
CL516Contig1_07_contig1-68	m594	B	CL516Contig1_07	LG8	25.444	325995685
Dhn2-264	m716	B	Dhn2	LG8	25.444	184956819
F51TW9001B73Q2-770		D	F51TW9001B73Q2	LG8	25.601	501316156
384_Dhn2-410		D	Dhn2	LG8	26.536	501311074
DH2-597	m1141	B	DH2	LG8	26.554
F51TW9002F8NTW-1015		D	F51TW9002F8NTW	LG8	28.035	530866392
BX679786-834		D	BX679786	LG8	28.244	501313803
1864-isotig12452_SNP_585-705	i12452s585	C	isotig12452	LG8	28.341	974768255
1865-isotig12452_SNP_1065-1185	i12452s1065	C	isotig12452	LG8	28.743	974768256
AL750061-830		D	AL750061	LG8	29.24	501311438
1012-isotig09861_SNP_1700-1820	i09861s1700pg	C	isotig09861	LG8	29.6	974768061
830-isotig10668_SNP_1049-1169	i10668s1049pg	C	isotig10668	LG8	33.349	974768501
FN692715-670		D	FN692715	LG8	34.043	501317452
CT576062-1276		D	CT576062	LG8	34.209	501314653
CT576062-272		D	CT576062	LG8	34.209	501314655
F51TW9001B2Z8O-1201		D	F51TW9001B2Z8O	LG8	36.157	501316072
F51TW9001B2Z8O-1116		D	F51TW9001B2Z8O	LG8	36.161	501316070
BX251825-986		D	BX251825	LG8	36.177	501312596
CT574752-818		D	CT574752	LG8	36.68	501314416
CT577173-74		D	CT577173	LG8	38.133	501314802
CR393317-921		D	CR393317	LG8	43.295	501314338
1980-isotig12813_SNP_393-513	i12813s393pg	C	isotig12813	LG8	50.887	974768285
BX253774-816		D	BX253774	LG8	51.359	501313049
CT582977-1210		D	CT582977	LG8	51.359	501315339
BX253774-54		D	BX253774	LG8	51.396	501313047
F51TW9002J1WGY-647		D	F51TW9002J1WGY	LG8	57.618	501317192
F51TW9001B2AXP-340		D	F51TW9001B2AXP	LG8	60.748	501316058
AL750591-840		D	AL750591	LG8	61.071	501311651
BX252221-1003		D	BX252221	LG8	66.3	501312694
BX252221-182		D	BX252221	LG8	66.3	501312696
F51TW9001AI55E-2114		D	F51TW9001AI55E	LG8	68.42	501315750
CT577081-1293		D	CT577081	LG8	69.825	501314782
BX254728-1302		D	BX254728	LG8	71.89	501313267
BX254728-891		D	BX254728	LG8	72.386	530866036
BX249621-1066		D	BX249621	LG8	73.402	501312094
1243-isotig10701_SNP_357-477	i10701s357pg	C	isotig10701	LG8	74.535	974768121
1242-isotig10701_SNP_651-771	i10701s651pg	C	isotig10701	LG8	74.63	974768120
AL751301-752		D	AL751301	LG8	75.152	501311820
BX254586-1299		D	BX254586	LG8	75.823	501313249
Pipn0_6999_01_contig1-180	m913	B	Pipn0_6999_01	LG8	75.827
F51TW9002G7LOJ-544		D	F51TW9002G7LOJ	LG8	76.154	501317047
F51TW9001CPZSV-706		D	F51TW9001CPZSV	LG8	76.351	501316704
AL749783-667		D	AL749783	LG8	76.529	501311376
CT577574-1073		D	CT577574	LG8	76.623	530866081
F5V9AAZ01BLAVC-89		D	F5V9AAZ01BLAVC	LG8	77.44	530866142
1417-isotig11115_SNP_82-202	i11115s82pg	C	isotig11115	LG8	80.238	974768169
1416-isotig11115_SNP_146-266	i11115s146pg	C	isotig11115	LG8	80.463	974768168
CL3539Contig1_01_contig1-252	m492	B	CL3539Contig1_01	LG8	85.699
910-isotig11754_SNP_953-1073	i11754s953pg	C	isotig11754	LG8	86.039	974768508
1575-isotig11535_SNP_678-798	i11535s678pg	C	isotig11535	LG8	86.769	974768205
2184-isotig13590_SNP_208-328	i13590s208pg	C	isotig13590	LG8	87.732	974768340
2185-isotig13590_SNP_46-166	i13590s46pg	C	isotig13590	LG8	87.802	974768341
1117-isotig10594_SNP_535-655	i10594s535	C	isotig10594	LG8	88.755	974768091
FN695400-1167		D	FN695400	LG8	99.58	501317590
BX248867-129		D	BX248867	LG8	99.58	530866349
BX253714-172		D	BX253714	LG8	101.017	501313020
BX253714-228		D	BX253714	LG8	101.083	501313022
F51TW9001DHJG8-1242		D	F51TW9001DHJG8	LG8	103.415	530865979
F51TW9001DHJG8-1311		D	F51TW9001DHJG8	LG8	103.474	501316821
2121-isotig13311_SNP_398-518	i13311s398pg	C	isotig13311	LG8	104.497	974768321
2094-isotig13217_SNP_887-1007	i13217s887pg	C	isotig13217	LG8	104.503	974768313
E40-CATA_184				LG8	105.776
F51TW9001ALR0F-1291		D	F51TW9001ALR0F	LG8	116.148	501315795
BX251930-1172		D	BX251930	LG8	116.696	501312624
BX251930-1223		D	BX251930	LG8	116.696	501312626
F51TW9002J4AQY-74		D	F51TW9002J4AQY	LG8	117.823	501317193
CT578868-1132		D	CT578868	LG8	118.108	501315017
F51TW9001AM6TF-1079		D	F51TW9001AM6TF	LG8	118.108	501315807
CL1067Contig1_01_contig1-123	m170	B	CL1067Contig1_01	LG8	118.273	325995576
BX251150-9		D	BX251150	LG8	118.851	501312460
F51TW9001AM6TF-779		D	F51TW9001AM6TF	LG8	118.851	501315809
F51TW9001B8Q0H-121		D	F51TW9001B8Q0H	LG8	118.851	501316170
BX681302-1512		D	BX681302	LG8	119.061	501313936
F51TW9001A1O3U-1285		D	F51TW9001A1O3U	LG8	119.061	501315500
F51TW9001A0TXI-342		D	F51TW9001A0TXI	LG8	119.082	501315457
2290-isotig13939_SNP_475-595	i13939s475	C	isotig13939	LG8	119.325	974768357
2291-isotig13939_SNP_680-800	i13939s680	C	isotig13939	LG8	119.435	974768358
2038-isotig12989_SNP_409-529	i12989s409pg	C	isotig12989	LG8	120.491	974768298
971-isotig15525_SNP_351-471	i15525s351	C	isotig15525	LG8	121.399	974768513
1048-isotig12469_SNP_328-448	i12469s328_gras	C	isotig12469	LG8	121.885	974768074
AL749591-1543		D	AL749591	LG8	122.867	501311280
1185-isotig09979_SNP_949-1069	i09979s949pg	C	isotig09979	LG8	124.347	974768104
1793-isotig12202_SNP_964-1084	i12202s964pg	C	isotig12202	LG8	125.186	974768246
BX679165-1056		D	BX679165	LG8	133.431	530866420
BX249015-289		D	BX249015	LG8	137.226	530866000
COS_BX784129-2495		D	COS_BX784129	LG8	138.168	501314189
F51TW9001D7H8P-765		D	F51TW9001D7H8P	LG8	145.243	501316771
F51TW9001CTLDD-627		D	F51TW9001CTLDD	LG8	150.18	501316729
BX250815-1158		D	BX250815	LG8	150.893	501312369
BX250815-804		D	BX250815	LG8	151.085	501312373
1455-isotig11189_SNP_149-269	i11189s149	C	isotig11189	LG9	0	974768181
1264-isotig10777_SNP_823-943	i10777s823	C	isotig10777	LG9	0.048	974768128
1950-isotig12722_SNP_886-1006	i12722s886pg	C	isotig12722	LG9	0.333	974768276
2170-isotig13512_SNP_383-503	i13512s383pg	C	isotig13512	LG9	0.731	974768335
BX250573-1332		D	BX250573	LG9	1.392	530866356
BX251227-632		D	BX251227	LG9	1.392	501312490
1349-isotig10980_SNP_1200-1320	i10980s1200	C	isotig10980	LG9	1.605	974768150
BX251485-181		D	BX251485	LG9	1.687	501312531
CT576407-283		D	CT576407	LG9	1.893	501314702
CT576407-1186		D	CT576407	LG9	2.19	501314700
F51TW9002FW2SC-1087		D	F51TW9002FW2SC	LG9	2.664	501317020
2171-isotig13512_SNP_557-677	i13512s557pg	C	isotig13512	LG9	2.987	974768336
F51TW9002HIQO1-849		D	F51TW9002HIQO1	LG9	5.428	501317144
F51TW9002HSTUZ-269		D	F51TW9002HSTUZ	LG9	5.429	501317157
BX677620-1785		D	BX677620	LG9	6.808	501313575
BX249376-126		D	BX249376	LG9	6.909	530865849
2658-isotig16227_SNP_314-434	i16227s314pg	C	isotig16227	LG9	7.023	974768427
2517-isotig15184_SNP_533-653	i15184s533	C	isotig15184	LG9	7.224	974768399
822-isotig11300_SNP_1197-1317	i11300s1197	C	isotig11300	LG9	7.525	974768500
BX679069-926		D	BX679069	LG9	7.751	530865894
F51TW9002H9EM6-137		D	F51TW9002H9EM6	LG9	7.912	501317128
BX679069-488		D	BX679069	LG9	8.126	530866048
BX678117-620		D	BX678117	LG9	11.036	501313648
F51TW9001C9YVH-898		D	F51TW9001C9YVH	LG9	13.935	501316584
BX250658-499		D	BX250658	LG9	18.491	501312333
UMN_6426_02_contig1-125	m1005	B	UMN_6426_02	LG9	18.933	325995600
FM945796-69		D	FM945796	LG9	25.689	501317368
BX252190-1099		D	BX252190	LG9	25.746	501312676
F51TW9001BY0E4-1394		D	F51TW9001BY0E4	LG9	27.485	501316451
BX249088-1572		D	BX249088	LG9	28.878	501311943
BX253706-417		D	BX253706	LG9	30.409	501313014
BX254666-1212		D	BX254666	LG9	30.676	530866032
CAD-660	m150	B	CAD	LG9	31.176	184956788
BX677712-1239		D	BX677712	LG9	31.313	501313587
384_CAD-1046		D	CAD	LG9	31.329	501311009
CT575966-1698		D	CT575966	LG9	32.217	501314645
F51TW9001BY0E4-1243		D	F51TW9001BY0E4	LG9	33.244	501316449
F51TW9001BY0E4-1236		D	F51TW9001BY0E4	LG9	33.247	530865970
BX255280-229		D	BX255280	LG9	33.308	501313346
BX255280-898		D	BX255280	LG9	33.308	530865888
BX250602-346		D	BX250602	LG9	35.706	501312319
BX249808-780		D	BX249808	LG9	39.027	501312122
Pipn0_16459_01_contig1-235	m1357	B	Pipn0_16459_01	LG9	39.656
384_SCL1-318		D	SCL1	LG9	39.857	501311222
BX249808-563		D	BX249808	LG9	39.961	501312120
384_SCL1-570		D	SCL1	LG9	40.183	501311224
SCL1-431	m990	B	SCL1	LG9	41.246	184956886
Pipn0_6599_01_contig1-388	m910	B	Pipn0_6599_01	LG9	42.951	325995592
Pipn0_6599_01_contig1-132	m909	B	Pipn0_6599_01	LG9	42.967
BX249152-390		D	BX249152	LG9	43.436	501311975
F51TW9001CW9Q9-700		D	F51TW9001CW9Q9	LG9	43.436	501316741
2058-isotig13066_SNP_710-830	i13066s710	C	isotig13066	LG9	44.261	974768302
2059-isotig13066_SNP_869-989	i13066s869	C	isotig13066	LG9	44.272	974768303
2_974_01_contig1-139	m128	B	2_974_01	LG9	44.536	325995634
BX249428-588		D	BX249428	LG9	49.483	501312032
BX254082-1654		D	BX254082	LG9	49.499	501313137
2080-isotig13170_SNP_488-608	i13170s488pg	C	isotig13170	LG9	49.634	974768309
2926-isotig20589_SNP_196-316	i20589s196	C	isotig20589	LG9	50.083	974768463
2074-isotig13128_SNP_885-1005	i13128s885	C	isotig13128	LG9	50.854	974768308
F51TW9001B2PVR-484		D	F51TW9001B2PVR	LG9	51.345	501316064
2005-isotig12896_SNP_170-290	i12896s170pg	C	isotig12896	LG9	51.876	974768291
CT582016-78		D	CT582016	LG9	52.974	501315249
2028-isotig12974_SNP_688-808	i12974s688pg	C	isotig12974	LG9	53.27	974768296
BX249475-1660		D	BX249475	LG9	54.429	501312054
F51TW9001APF65-1819		D	F51TW9001APF65	LG9	56.116	501315853
F51TW9001AUV47-926		D	F51TW9001AUV47	LG9	56.116	501315933
335-isotig11593_SNP_411-531	i11593s411pg	C	isotig11593	LG9	56.526	974768468
F51TW9001ANNW4-999		D	F51TW9001ANNW4	LG9	57.472	530865955
1046-isotig10402_SNP_680-800	i10402s680	C	isotig10402	LG9	57.664	974768073
2868-isotig19219_SNP_374-494	i19219s374	C	isotig19219	LG9	58.372	974768455
AL751081-200		D	AL751081	LG9	58.507	501311755
BX255597-191		D	BX255597	LG9	58.522	501313394
2869-isotig19219_SNP_61-181	i19219s61	C	isotig19219	LG9	58.8	974768456
BX251624-599		D	BX251624	LG9	59.123	501312553
0_3415_01_contig1-257	m60	B	0_3415_01	LG9	60.639	325995670
BX253051-783		D	BX253051	LG9	61.797	501312883
BX682440-201		D	BX682440	LG9	62.765	501314061
GW575379-630		D	GW575379	LG9	63.258	530865988
BX250846-727		D	BX250846	LG9	63.258	501312383
AL749831-198		D	AL749831	LG9	65.503	501311384
BX253747-2438		D	BX253747	LG9	66.623	501313032
AL749652-552		D	AL749652	LG9	66.853	501311310
BX679113-427		D	BX679113	LG9	66.853	501313740
BX253747-2026		D	BX253747	LG9	66.965	501313028
AL750463-796		D	AL750463	LG9	66.97	530865838
1896-isotig12534_SNP_1081-1201	i12534s1081pg	C	isotig12534	LG9	68.128	974768262
1897-isotig12534_SNP_128-248	i12534s128pg	C	isotig12534	LG9	68.309	974768263
BX251689-1027		D	BX251689	LG9	69.894	501312563
BX679917-1623		D	BX679917	LG9	70.998	501313808
F51TW9001CU6JT-631		D	F51TW9001CU6JT	LG9	72.072	501316735
CL1694Contig1_01_contig1-296	m217	B	CL1694Contig1_01	LG9	72.479	325995639
2009-isotig12900_SNP_802-922	i12900s802	C	isotig12900	LG9	74.775	974768292
BX666057-534		D	BX666057	LG9	75.287	501313445
BX253396-672		D	BX253396	LG9	75.782	530866025
F51TW9001A7SSS-544		D	F51TW9001A7SSS	LG9	75.992	501315612
BX253396-978		D	BX253396	LG9	76.004	501312977
F7JJN6E01BDHKE-379		D	F7JJN6E01BDHKE	LG9	76.04	501317329
2117-isotig13281_SNP_227-347	i13281s227pg	C	isotig13281	LG9	76.668	974768320
F51TW9001CITAA-1436		D	F51TW9001CITAA	LG9	77.587	501316658
1634-isotig11756_SNP_741-861	i11756s741	C	isotig11756	LG9	79.523	974768212
2790-isotig17788_SNP_531-651	i17788s531pg	C	isotig17788	LG9	81.146	974768443
FN693409-143		D	FN693409	LG9	82.355	530866145
BX679533-1669		D	BX679533	LG9	84.58	501313773
BX679533-1530		D	BX679533	LG9	84.639	501313771
AL751144-772		D	AL751144	LG9	88.088	501311777
CT578592-2359		D	CT578592	LG9	88.229	501314988
1498-isotig11297_SNP_1105-1225	i11297s1105	C	isotig11297	LG9	88.339	974768192
1499-isotig11297_SNP_752-872	i11297s752	C	isotig11297	LG9	89.106	974768193
2651-isotig16157_SNP_706-826	i16157s706pg	C	isotig16157	LG9	91.339	974768426
2478-isotig14969_SNP_243-363	i14969s243	C	isotig14969	LG9	92.041	974768391
F51TW9001DWSQP-270		D	F51TW9001DWSQP	LG9	93.928	501316861
2321-isotig14045_SNP_338-458	i14045s338	C	isotig14045	LG9	94.484	974768370
2320-isotig14045_SNP_659-779	i14045s659	C	isotig14045	LG9	94.89	974768369
44-isotig04750_SNP_2742-2862	i04750s2742	C	isotig04750	LG9	97.156	974768474
BX253319-545		D	BX253319	LG9	98.746	501312955
CT574738-39		D	CT574738	LG9	98.787	530866067
1291-isotig10843_SNP_296-416	i10843s296	C	isotig10843	LG9	98.966	974768132
F51TW9001A7LAX-219		D	F51TW9001A7LAX	LG9	99.756	501315604
F51TW9001A7LAX-308		D	F51TW9001A7LAX	LG9	99.914	501315606
CT574735-1676		D	CT574735	LG9	101.184	501314408
BX252664-764		D	BX252664	LG9	101.214	501312800
2749-isotig17242_SNP_471-591	i17242s471pg	C	isotig17242	LG9	101.895	974768438
1697-isotig11937_SNP_1104-1224	i11937s1104	C	isotig11937	LG9	106.602	974768226
2702-isotig16617_SNP_543-663	i16617s543	C	isotig16617	LG9	108.404	974768431
2570-isotig15665_SNP_171-291	i15665s171	C	isotig15665	LG9	108.649	974768411
2571-isotig15665_SNP_21-141	i15665s21	C	isotig15665	LG9	108.661	974768412
2703-isotig16617_SNP_402-522	i16617s402	C	isotig16617	LG9	108.664	974768432
BX253305-170		D	BX253305	LG9	108.894	501312950
AL749631-1295		D	AL749631	LG9	109.013	501311304
AL749631-1471		D	AL749631	LG9	109.013	530865834
BX253305-271		D	BX253305	LG9	109.03	501312952
BX249461-130		D	BX249461	LG9	110.22	501312040
F51TW9001CC8PS-473		D	F51TW9001CC8PS	LG9	110.383	501316598
1209-isotig10624_SNP_225-345	i10624s225	C	isotig10624	LG9	111.841	974768111
CT576158-1624		D	CT576158	LG9	111.934	501314663
AL750449-126		D	AL750449	LG9	112.054	501311540
1322-isotig10920_SNP_267-387	i10920s267pg	C	isotig10920	LG9	113.873	974768140
1323-isotig10920_SNP_1476-1596	i10920s1476pg	C	isotig10920	LG9	113.897	974768141
1710-isotig11960_SNP_881-1001	i11960s881	C	isotig11960	LG9	114.969	974768230
AL749800-896		D	AL749800	LG9	115.161	501311380
BX252611-1302		D	BX252611	LG9	115.332	501312786
BX252611-274		D	BX252611	LG9	115.619	501312790
CT574902-1136		D	CT574902	LG9	115.835	501314433
CT578579-205		D	CT578579	LG9	116.736	501314980
CT575718-877		D	CT575718	LG9	116.806	501314600
BX679618-443		D	BX679618	LG10	0	501313781
CT575880-1377		D	CT575880	LG10	6.054	501314618
664-isotig11825_SNP_750-870	i11825s750pg	C	isotig11825	LG10	13.472	974768487
BX676885-841		D	BX676885	LG10	13.618	501313479
2467-isotig14905_SNP_223-343	i14905s223pg	C	isotig14905	LG10	17.24	974768388
2466-isotig14905_SNP_402-522	i14905s402pg	C	isotig14905	LG10	17.405	974768387
AL750473-140		D	AL750473	LG10	18.656	501311552
2_6052_01_contig1-398	m110	B	2_6052_01	LG10	18.997	325995589
CT579214-1058		D	CT579214	LG10	19.438	501315051
CT583571-1032		D	CT583571	LG10	19.463	501315409
BX784194-3028		D	BX784194	LG10	19.6	501314139
CT577731-309		D	CT577731	LG10	19.754	530866083
1176-isotig06296_SNP_106-226	i06296s106	C	isotig06296	LG10	20.143	974768102
637-isotig06296_SNP_520-640	i06296s520	C	isotig06296	LG10	20.164	974768485
E44-GATA_158				LG10	20.218
BX255601-1425		D	BX255601	LG10	20.38	501313399
2850-isotig18690_SNP_303-423	i18690s303	C	isotig18690	LG10	21.196	974768453
2381-isotig14323_SNP_746-866	i14323s746pg	C	isotig14323	LG10	28.036	974768379
FN695503-954		D	FN695503	LG10	28.287	501317602
A6F03				LG10	29.963
1053-isotig09771_SNP_1462-1582	i09771s1462pg	C	isotig09771	LG10	37.738	974768075
CR392319-502		D	CR392319	LG10	38.244	530865908
1767-isotig12120_SNP_254-374	i12120s254pg	C	isotig12120	LG10	40.464	974768240
F51TW9001A074I-1012		D	F51TW9001A074I	LG10	40.981	501315435
F51TW9001AF6YM-1442		D	F51TW9001AF6YM	LG10	40.981	501315682
E34-CATA_65				LG10	46.984
FN693842-1188		D	FN693842	LG10	48.749	501317500
BX255014-583		D	BX255014	LG10	49.812	501313312
AL749993-1482		D	AL749993	LG10	50.016	501311418
AL749993-1502		D	AL749993	LG10	50.017	501311420
1134-isotig10284_SNP_523-643	i10284s523pg	C	isotig10284	LG10	50.132	974768096
CT578714-2353		D	CT578714	LG10	50.542	530866429
F51TW9001A5I7Z-955		D	F51TW9001A5I7Z	LG10	63.486	501315581
F51TW9001CDDVW-191		D	F51TW9001CDDVW	LG10	63.783	501316610
BX682767-217		D	BX682767	LG10	67.568	501314107
1059-isotig03266_SNP_596-716	i03266s596	C	isotig03266	LG10	68.373	974768077
F5X2MQL01DD0T1-464		D	F5X2MQL01DD0T1	LG10	70.433	501317289
2125-isotig13355_SNP_895-1015	i13355s895pg	C	isotig13355	LG10	71.802	974768324
2124-isotig13355_SNP_227-347	i13355s227pg	C	isotig13355	LG10	71.836	974768323
2345-isotig14181_SNP_370-490	i14181s370	C	isotig14181	LG10	73.593	974768375
1482-isotig11258_SNP_307-427	i11258s307	C	isotig11258	LG10	73.873	974768185
1483-isotig11258_SNP_144-264	i11258s144	C	isotig11258	LG10	73.915	974768186
CT576326-625		D	CT576326	LG10	74.804	501314684
CT576106-142		D	CT576106	LG10	74.849	501314659
FN693976-89		D	FN693976	LG10	74.86	501317502
CR394211-641		D	CR394211	LG10	75.739	501314376
CT576576-2682		D	CT576576	LG10	75.739	501314721
CL3795Contig1_01_contig1-376	m526	B	CL3795Contig1_01	LG10	76.264	325995650
CL3795Contig1_01_contig1-252	m1516	B	CL3795Contig1_01	LG10	76.457	325995608
BX253116-291		D	BX253116	LG10	77.499	501312897
BX253116-602		D	BX253116	LG10	77.499	501312899
2805-isotig17924_SNP_207-327	i17924s207pg	C	isotig17924	LG10	78.448	974768446
358-isotig12815_SNP_845-965	i12815s845pg	C	isotig12815	LG10	81.508	974768469
254-isotig08772_SNP_1077-1197	i08772s1077pg	C	isotig08772	LG10	87.949	974768406
BX250792-1523		D	BX250792	LG10	88.114	501312365
BX250792-1679		D	BX250792	LG10	88.147	501312367
1099-isotig09807_SNP_1219-1339	i09807s1219	C	isotig09807	LG10	88.799	974768085
1990-isotig12839_SNP_390-510	i12839s390pg	C	isotig12839	LG10	89.185	974768287
1991-isotig12839_SNP_611-731	i12839s611pg	C	isotig12839	LG10	89.221	974768288
Pipn0_9486_01_contig1_m-173	m1218	B	Pipn0_9486_01	LG10	89.254
BX248789-313		D	BX248789	LG10	90.022	501311857
BX250531-554		D	BX250531	LG10	90.207	501312297
Pipn0_9486_01_contig1_m-246	m1250	B	Pipn0_9486_01	LG10	90.504
CR393072-900		D	CR393072	LG10	95.911	530866424
2_4183_01_contig1-106	m100	B	2_4183_01	LG10	96.966
BX248963-299		D	BX248963	LG10	98.908	501311918
Pipn0_18847_01_contig1-306	m871	B	Pipn0_18847_01	LG10	99.757
Pipn0_18847_01_contig1-509	m872	B	Pipn0_18847_01	LG10	99.792	325995655
BX253468-407		D	BX253468	LG10	100.656	501312987
F51TW9001ALW0E-521		D	F51TW9001ALW0E	LG10	100.688	501315803
CT577217-282		D	CT577217	LG10	100.714	501314808
1699-isotig11940_SNP_325-445	i11940s325pg	C	isotig11940	LG10	102.432	974768228
2061-isotig13069_SNP_630-750	i13069s630pg	C	isotig13069	LG10	102.432	974768305
1698-isotig11940_SNP_865-985	i11940s865pg	C	isotig11940	LG10	102.442	974768227
2060-isotig13069_SNP_535-655	i13069s535pg	C	isotig13069	LG10	102.665	974768304
CT583450-636		D	CT583450	LG10	103.083	501315394
F51TW9002GYFKZ-1724		D	F51TW9002GYFKZ	LG10	103.112	501317098
BX252920-306		D	BX252920	LG10	103.131	501312853
1010-isotig09808_SNP_1595-1715	i09808s1595	C	isotig09808	LG10	103.415	974768060
1019-isotig09808_SNP_997-1117	i09808s997	C	isotig09808	LG10	103.503	974768066
F51TW9001A1C30-13		D	F51TW9001A1C30	LG10	104.176	530866435
AL749671-573		D	AL749671	LG10	104.181	501311318
CT583450-510		D	CT583450	LG10	104.543	501315392
CT583450-834		D	CT583450	LG10	104.543	501315397
F51TW9001A1C30-771		D	F51TW9001A1C30	LG10	105.487	501315490
AL750778-661		D	AL750778	LG10	105.501	501311697
CT575873-1557		D	CT575873	LG10	114.528	530865915
2644-isotig16078_SNP_337-457	i16078s337	C	isotig16078	LG10	115.345	974768424
2643-isotig16044_SNP_357-477	i16044s357pg	C	isotig16044	LG10	115.448	974768423
E34-CATA_45				LG10	116.617
F51TW9001A4I7G-383		D	F51TW9001A4I7G	LG10	117.093	501315555
E39-CATA_50				LG10	117.294
CT576508-265		D	CT576508	LG10	117.795	501314710
556-isotig09739_SNP_2135-2255	i09739s2135	C	isotig09739	LG10	119.735	974768480
22-isotig09739_SNP_1978-2098	i09739s1978	C	isotig09739	LG10	120.222	974768361
E40-CATA_330				LG10	121.18
E40-CATA_328				LG10	122.626
CT575135-552		D	CT575135	LG10	123.586	501314489
2491-isotig15041_SNP_579-699	i15041s579pg	C	isotig15041	LG10	127.066	974768394
2490-isotig15041_SNP_387-507	i15041s387pg	C	isotig15041	LG10	127.404	974768393
CT575893-1455		D	CT575893	LG10	134.983	501314629
1939-isotig12676_SNP_191-311	i12676s191pg	C	isotig12676	LG10	137.588	974768274
BX253781-377		D	BX253781	LG10	140.266	501313051
F51TW9002G5Y9T-115		D	F51TW9002G5Y9T	LG10	140.266	530866451
BX248922-91		D	BX248922	LG10	140.291	501311880
F51TW9002G5Y9T-362		D	F51TW9002G5Y9T	LG10	140.291	501317040
2048-isotig13045_SNP_695-815	i13045s695	C	isotig13045	LG10	140.634	974768299
CT575172-251		D	CT575172	LG10	142.667	501314509
CL813Contig1_03_contig1-178	m607	B	CL813Contig1_03	LG10	143.949	325995573
BX680861-1107		D	BX680861	LG10	146.358	501313888
17-isotig01797_SNP_1096-1216	i01797s1096	C	isotig01797	LG10	147.063	974768248
1355-isotig10994_SNP_1453-1573	i10994s1453pg	C	isotig10994	LG10	147.174	974768154
CL813Contig1_03_contig1-306	m608	B	CL813Contig1_03	LG10	149.343
COS_F51TW9001A7SWZ-276		D	COS_F51TW9001A7SWZ	LG10	152.583	501314206
COS_F51TW9001AJ6RO-1662		D	COS_F51TW9001AJ6RO	LG10	152.597	501314208
BX253046-1804		D	BX253046	LG10	154.129	501312879
BX253046-1699		D	BX253046	LG10	154.152	501312877
CT_1967-650	m638	B	CT_1967	LG10	158.767	184975297
E39-CATA_124				LG10	164.978
F51TW9001ANBBN-172		D	F51TW9001ANBBN	LG11	0	501315819
FN696474-163		D	FN696474	LG11	0.289	501317624
FN696474-359		D	FN696474	LG11	0.308	501317631
CT583527-1638		D	CT583527	LG11	0.529	501315400
F51TW9001C2JN8-351		D	F51TW9001C2JN8	LG11	2.044	501316516
F51TW9001C6IZ8-79		D	F51TW9001C6IZ8	LG11	2.241	501316562
2402-isotig14470_SNP_388-508	i14470s388	C	isotig14470	LG11	3.195	974768382
2137-isotig13416_SNP_241-361	i13416s241	C	isotig13416	LG11	3.248	974768326
AL749697-512		D	AL749697	LG11	3.955	501311326
CT575286-143		D	CT575286	LG11	3.967	501314527
F51TW9001C2JN8-241		D	F51TW9001C2JN8	LG11	4.227	501316514
BX249211-304		D	BX249211	LG11	6.403	501311987
F51TW9001AR9BT-500		D	F51TW9001AR9BT	LG11	7.664	501315878
BX254194-1519		D	BX254194	LG11	9.478	501313161
BX254194-1903		D	BX254194	LG11	9.478	501313165
BX251127-1007		D	BX251127	LG11	19.107	501312447
1585-isotig11553_SNP_389-509	i11553s389pg	C	isotig11553	LG11	19.259	974768207
2122-isotig13347_SNP_665-785	i13347s665	C	isotig13347	LG11	20.048	974768322
BX251128-541		D	BX251128	LG11	21.854	501312454
BX255345-170		D	BX255345	LG11	27.874	501313374
1036-isotig03386_SNP_420-540	i03386s420	C	isotig03386	LG11	31.791	974768069
CT581549-897		D	CT581549	LG11	35.049	501315231
998-isotig03300_SNP_295-415	i03300s295pg	C	isotig03300	LG11	47.885	974768518
AL749685-1034		D	AL749685	LG11	48.466	501311320
384_Korrigan-1801		D	Korrigan	LG11	48.682	501311103
BX251153-597		D	BX251153	LG11	48.709	501312464
1056-isotig10118_SNP_552-672	i10118s552	C	isotig10118	LG11	48.822	974768076
Korrigan-2103	m1552	B	Korrigan	LG11	49.084	501311107
Korrigan-1272	m1560	B	Korrigan	LG11	49.089
Korrigan-83	m733	B	Korrigan	LG11	49.103	184956832
Korrigan-1205	m1541	B	Korrigan	LG11	49.154
384_Korrigan-2103		D	Korrigan	LG11	49.215	501311107
384_Korrigan-2722		D	Korrigan	LG11	49.236	501311115
384_Korrigan-836		D	Korrigan	LG11	49.248	501311131
384_Korrigan-2114		D	Korrigan	LG11	49.259	501311109
384_Korrigan-2387		D	Korrigan	LG11	49.259	501311111
Korrigan-635	m732	B	Korrigan	LG11	49.705	184956836
E34-CATA_375				LG11	50.831
1465-isotig11229_SNP_582-702	i11229s582pg	C	isotig11229	LG11	50.916	974768183
2127-isotig13356_SNP_796-916	i13356s796	C	isotig13356	LG11	51.751	974768325
BX250083-1023		D	BX250083	LG11	52.743	501312182
BX255081-219		D	BX255081	LG11	52.743	501313322
BX251850-1163		D	BX251850	LG11	53.418	530865862
FN694648-730		D	FN694648	LG11	54.085	501317533
FN694648-365		D	FN694648	LG11	54.086	501317528
1940-isotig12679_SNP_576-696	i12679s576	C	isotig12679	LG11	57.539	974768275
BX251779-245		D	BX251779	LG11	58.198	501312583
BX251779-90		D	BX251779	LG11	58.22	501312587
BX254251-103		D	BX254251	LG11	63.166	501313187
BX680115-272		D	BX680115	LG11	63.467	501313818
F51TW9001AHS45-908		D	F51TW9001AHS45	LG11	63.939	501315736
BX784169-685		D	BX784169	LG11	63.975	501314137
BX254067-1729		D	BX254067	LG11	64.237	501313123
BX249083-664		D	BX249083	LG11	64.553	501311941
FN692894-137		D	FN692894	LG11	66.805	501317456
BX249522-1624		D	BX249522	LG11	72.305	501312064
2483-isotig14988_SNP_109-229	i14988s109	C	isotig14988	LG11	72.474	974768392
BX252216-681		D	BX252216	LG11	76.359	501312690
BX677078-206		D	BX677078	LG11	76.359	501313511
BX252216-755		D	BX252216	LG11	76.428	530865863
BX252216-1659		D	BX252216	LG11	77.32	501312686
BX680778-1263		D	BX680778	LG11	82.993	530865899
BX253098-1063		D	BX253098	LG11	83.198	501312895
F51TW9001A7J0O-234		D	F51TW9001A7J0O	LG11	83.253	501315599
2099-isotig13232_SNP_496-616	i13232s496	C	isotig13232	LG11	84.741	974768315
BX253264-152		D	BX253264	LG11	85.599	501312946
CT577256-73		D	CT577256	LG11	85.635	530866080
BX679748-1058		D	BX679748	LG11	85.677	530866365
BX254484-427		D	BX254484	LG11	94.093	501313215
BX252695-133		D	BX252695	LG11	94.454	501312810
BX252695-1883		D	BX252695	LG11	94.454	501312812
2597-isotig15797_SNP_572-692	i15797s572pg	C	isotig15797	LG11	94.941	974768414
1277-isotig10806_SNP_461-581	i10806s461pg	C	isotig10806	LG11	95.456	974768130
AL749873-490		D	AL749873	LG11	95.834	501311391
1041-isotig09872_SNP_2006-2126	i09872s2006	C	isotig09872	LG11	96.945	974768072
F5X2MQL01BWPXM-294		D	F5X2MQL01BWPXM	LG11	100.59	501317278
CT577155-557		D	CT577155	LG11	100.663	501314796
CT580852-122		D	CT580852	LG11	101.708	501315173
2279-isotig13885_SNP_790-910	i13885s790pg	C	isotig13885	LG11	102.355	974768354
F51TW9001A45MK-12		D	F51TW9001A45MK	LG11	102.872	501315544
F51TW9001A45MK-365		D	F51TW9001A45MK	LG11	102.883	501315546
1338-isotig10965_SNP_818-938	i10965s818pg	C	isotig10965	LG11	103.539	974768146
1339-isotig10965_SNP_361-481	i10965s361pg	C	isotig10965	LG11	104.197	974768147
CR392669-100		D	CR392669	LG11	105.134	501314285
2227-isotig13688_SNP_373-493	i13688s373	C	isotig13688	LG11	105.155	974768345
2226-isotig13688_SNP_697-817	i13688s697	C	isotig13688	LG11	105.158	974768344
BX678173-266		D	BX678173	LG11	106.065	530866043
F51TW9001BIE15-92		D	F51TW9001BIE15	LG11	106.725	501316296
BX250094-1197		D	BX250094	LG11	109.057	530866355
BX682661-1382		D	BX682661	LG11	110.025	501314096
BX681201-799		D	BX681201	LG11	116.09	501313932
Pipn2_2702_01_contig1-434	m1350	B	Pipn2_2702_01	LG12	0
1448-isotig11177_SNP_1069-1189	i11177s1069	C	isotig11177	LG12	4.061	974768176
BX250841-459		D	BX250841	LG12	4.146	530866013
1449-isotig11177_SNP_328-448	i11177s328	C	isotig11177	LG12	4.161	974768177
1872-isotig12478_SNP_697-817	i12478s697	C	isotig12478	LG12	4.175	974768257
2842-isotig18460_SNP_368-488	i18460s368	C	isotig18460	LG12	10.499	974768451
AL749729-1180		D	AL749729	LG12	11.625	501311340
BX682064-162		D	BX682064	LG12	12.344	501314019
F51TW9001A19HT-572		D	F51TW9001A19HT	LG12	14.164	501315486
Pp1-312	m981	B	Pp1	LG12	15.283	184956878
F51TW9001BCX9O-1001		D	F51TW9001BCX9O	LG12	17.377	501316215
F51TW9001BCX9O-947		D	F51TW9001BCX9O	LG12	17.377	501316221
CT575341-960		D	CT575341	LG12	21.583	501314533
F51TW9001CC9GB-779		D	F51TW9001CC9GB	LG12	27.419	501316600
BX682294-2364		D	BX682294	LG12	30.308	501314037
BX682294-2513		D	BX682294	LG12	30.308	501314039
CT582236-1070		D	CT582236	LG12	34.952	501315274
BX248967-202		D	BX248967	LG12	37.443	501311920
1331-isotig10937_SNP_152-272	i10937s152pg	C	isotig10937	LG12	38.328	974768145
BX249563-109		D	BX249563	LG12	38.748	501312078
AL750142-1191		D	AL750142	LG12	41.073	501311458
2082-isotig13173_SNP_367-487	i13173s367	C	isotig13173	LG12	46.476	974768310
F51TW9001C9D02-130		D	F51TW9001C9D02	LG12	47.839	501316576
BX250457-430		D	BX250457	LG12	49.921	501312273
AL751267-1177		D	AL751267	LG12	52.516	501311806
CT_384-490	m1196	B	CT_384	LG12	55.494	184975463
BX251917-482		D	BX251917	LG12	56.54	501312618
F51TW9001DWHC9-226		D	F51TW9001DWHC9	LG12	56.953	501316857
BX252283-216		D	BX252283	LG12	57.116	501312705
2634-isotig16008_SNP_577-697	i16008s577pg	C	isotig16008	LG12	57.649	974768421
2635-isotig16008_SNP_735-855	i16008s735pg	C	isotig16008	LG12	58.15	974768422
1888-isotig12519_SNP_599-719	i12519s599	C	isotig12519	LG12	59.193	974768260
CT578593-1434		D	CT578593	LG12	59.457	501314992
AL750412-1436		D	AL750412	LG12	60.861	530865993
1794-isotig12210_SNP_651-771	i12210s651	C	isotig12210	LG12	61.22	974768247
CT576920-125		D	CT576920	LG12	62.162	530865923
25-isotig09915_SNP_300-420	i09915s300pg	C	isotig09915	LG12	66.51	974768417
966-isotig09915_SNP_559-679	i09915s559pg	C	isotig09915	LG12	66.534	974768512
CT582621-187		D	CT582621	LG12	66.582	501315291
F51TW9001BMBKQ-295		D	F51TW9001BMBKQ	LG12	67.032	501316328
BX249194-1335		D	BX249194	LG12	68.092	501311983
CR354615-1225		D	CR354615	LG12	68.832	501314220
2142-isotig13435_SNP_581-701	i13435s581	C	isotig13435	LG12	69.081	974768329
BX250707-612		D	BX250707	LG12	69.478	501312343
F51TW9001B439B-111		D	F51TW9001B439B	LG12	69.775	501316106
BX682906-875		D	BX682906	LG12	70.568	501314115
F51TW9001B1U5X-203		D	F51TW9001B1U5X	LG12	70.568	501316050
AL750831-332		D	AL750831	LG12	71.402	501311719
BX255207-354		D	BX255207	LG12	73.37	501313340
F51TW9001BM7BJ-187		D	F51TW9001BM7BJ	LG12	74.481	501316326
BX249219-959		D	BX249219	LG12	76.749	530866002
BX249219-682		D	BX249219	LG12	77.055	530865847
1014-isotig10186_SNP_805-925	i10186s805pg	C	isotig10186	LG12	78.148	974768063
CT575514-1126		D	CT575514	LG12	78.395	501314553
1410-isotig11105_SNP_1113-1233	i11105s1113pg	C	isotig11105	LG12	79.86	974768167
BX678466-676		D	BX678466	LG12	80.449	501313688
2316-isotig14040_SNP_26-146	i14040s26	C	isotig14040	LG12	81.669	974768367
FN692908-701		D	FN692908	LG12	82.207	501317470
FM945910-2016		D	FM945910	LG12	82.648	501317372
F51TW9001ALVB6-1171		D	F51TW9001ALVB6	LG12	82.961	501315797
1774-isotig12134_SNP_862-982	i12134s862	C	isotig12134	LG12	83.834	974768241
1160-isotig09770_SNP_462-582	i09770s462	C	isotig09770	LG12	84.062	974768100
F51TW9001A0T1H-1009		D	F51TW9001A0T1H	LG12	84.447	530865941
F51TW9001A0T1H-127		D	F51TW9001A0T1H	LG12	85.048	501315452
F51TW9001A0T1H-1403		D	F51TW9001A0T1H	LG12	85.353	501315453
625-isotig09683_SNP_332-452	i09683s332pg	C	isotig09683	LG12	85.575	974768484
2167-isotig13502_SNP_826-946	i13502s826	C	isotig13502	LG12	87.892	974768334
BX253147-673		D	BX253147	LG12	87.893	501312914
BX253147-860		D	BX253147	LG12	88.345	501312916
BX253125-806		D	BX253125	LG12	88.759	501312905
BX253125-631		D	BX253125	LG12	88.804	501312901
1189-isotig11373_SNP_155-275	i11373s155	C	isotig11373	LG12	89.977	974768106
F51TW9001CA724-209		D	F51TW9001CA724	LG12	90.36	501316586
BX251253-1021		D	BX251253	LG12	90.639	530866014
BX251253-675		D	BX251253	LG12	91.859	501312495
F51TW9001CGIXB-1239		D	F51TW9001CGIXB	LG12	91.859	501316638
2178-isotig13550_SNP_342-462	i13550s342pg	C	isotig13550	LG12	92.772	974768338
CT579467-1287		D	CT579467	LG12	93.376	501315070
CT576660-796		D	CT576660	LG12	96.091	501314730
CT576660-366		D	CT576660	LG12	96.341	501314726
BX676789-1926		D	BX676789	LG12	97.778	501313469
979-isotig09961_SNP_1885-2005	i09961s1885pg	C	isotig09961	LG12	98.302	974768514
1645-isotig11785_SNP_1167-1287	i11785s1167pg	C	isotig11785	LG12	98.439	974768215
1644-isotig11785_SNP_1100-1220	i11785s1100pg	C	isotig11785	LG12	98.455	974768214
F51TW9001CACYJ-2533		D	F51TW9001CACYJ	LG12	99.295	530866385
F51TW9001BIO8Q-763		D	F51TW9001BIO8Q	LG12	99.323	501316298
1361-isotig10999_SNP_1318-1438	i10999s1318	C	isotig10999	LG12	99.864	974768156
BX681786-62		D	BX681786	LG12	100.753	501313978
BX251253-1446		D	BX251253	LG12	100.774	530865856
F51TW9001DQ4LM-682		D	F51TW9001DQ4LM	LG12	101.444	501316841
2584-isotig15731_SNP_335-455	i15731s335pg	C	isotig15731	LG12	101.771	974768413
1128-isotig10431_SNP_930-1050	i10431s930pg	C	isotig10431	LG12	101.931	974768095
2318-isotig14044_SNP_614-734	i14044s614	C	isotig14044	LG12	102.434	974768368
CT576006-894		D	CT576006	LG12	102.661	501314647
2298-isotig13957_SNP_457-577	i13957s457	C	isotig13957	LG12	107.755	974768359
2299-isotig13957_SNP_288-408	i13957s288	C	isotig13957	LG12	110.095	974768360
BX249598-152		D	BX249598	LG12	110.146	501312084
BX249395-292		D	BX249395	LG12	111.86	501312024
39-isotig13017_SNP_657-777	i13017s657pg	C	isotig13017	LG12	112.404	974768471
F51TW9002FT2ZF-1153		D	F51TW9002FT2ZF	LG12	113.137	501317010
CT583091-167		D	CT583091	LG12	113.52	530866378
2112-isotig13260_SNP_657-777	i13260s657	C	isotig13260	LG12	117.321	974768319
CT581463-631		D	CT581463	LG12	118.975	501315224
CT581463-418		D	CT581463	LG12	119.017	501315220
985-Myb4-119	Myb4	C	Myb4	LG12	121.588	184956869
BX682136-108		D	BX682136	LG12	122.056	501314027
CT575111-294		D	CT575111	LG12	122.056	501314487
2862-isotig19113_SNP_209-329	i19113s209	C	isotig19113	LG12	122.142	974768454
1016-isotig12161_SNP_409-529	i12161s409	C	isotig12161	LG12	122.404	974768065
F51TW9001CEY0W-579		D	F51TW9001CEY0W	LG12	123.128	501316616
CT578417-702		D	CT578417	LG12	124.274	501314957
750-isotig12161_SNP_661-781	i12161s661	C	isotig12161	LG12	124.87	974768494
F51TW9001BH29W-1136		D	F51TW9001BH29W	LG12	128.896	501316286
1270-isotig10796_SNP_1462-1582	i10796s1462pg	C	isotig10796	LG12	130.408	974768129
