# Supplementary material for: Genetic control of functional traits related to photosynthesis and water use efficiency in Pinus pinaster Ait. drought response: integration of genome annotation, allele association and QTL detection for candidate gene identification
Source: BMC Genomics. 2014 Jun 12;15(1):464. doi: 10.1186/1471-2164-15-464 (PMC4144121; doi:10.1186/1471-2164-15-464)
Supplement: Supplementary file 7 — Additional file 7: Candidate genes within QTL [130–180] . (XLSX 30 KB) [file 12864_2013_6163_MOESM7_ESM.xlsx]

## Sheet: Hoja1
QTL id	Trait	Water stress	Map	Linkage group	Marker name	Locus name	Protein name	Reference
AnS2LG4m	An	S2	Oria6	4	BX681399-1094	BX681399	2-oxoacid-dependent dioxygenase	[148]
ΦPSII S1LG8_2m	ΦPSII	S1	Oria6, GxO	8	BX250815-1158, BX250815-804	BX250815	5 -adenylylsulfate reductase-like 4-like	[122]
AnS2LG9m	An	S2	Gal1056, GxO	9	CR394278-811	CR394278	5-formyltetrahydrofolate cyclo-ligase	[143]
SLAS1LG12f SLAS2LG12f	SLA	S1, S2	Gal1056, GxO	12	AL750505-2540	AL750505	Anthranilate phosphoribosyltransferase	[126]
δ13C S1LG6i Fv’Fm’S3LG6i	δ13C Fv'Fm'	S1 S3	GxO	6	i13255s769pg	isotig13255	aquaporin nip1-2-like	[129]
gsw S1LG12f WUEiS1LG12f Fv’Fm’S2LG12f gsw S1LG12i Fv’Fm’S2LG12i	gsw WUEi Fv'Fm'	S1 S1 S2	Gal1056, GxO	12	BX251253-1446	BX251253	arm repeat protein interacting with abf2-like	[155]
gsw S1LG7_1f gsw S1LG7i WUEiS1LG7_1f ΦPSII S2LG7i ΦPSII S3LG7i SLAS1LG7i SLAS3LG7_1f SLAS3LG7i	gsw WUEi ΦPSII SLA	S1 S1 S2, S3 S1, S3	Oria6, GxO	5	F51TW9001BD81M-249	F51TW9001BD81M	aspartic proteinase pcs1-like	[180]
AnS2LG9m	An	S2	Oria6, GxO	9	BX249808-563, BX249808-780	BX249808	blue copper	[132]
AnS2LG6m F’vFm’S1LG6m1 Fv’Fm’S1LG6m2 Fv’Fm’S2LG6m Fv’Fm’S3LG6m Fv’Fm’S2LG6i Fv’Fm’S3LG6i	An Fv'Fm'	S2 S1, S2, S3	Oria6, GxO	6	F51TW9001BXZXR-1593	F51TW9001BXZXR	cbl-interacting serine threonine-protein kinase 23-like (EC:2.7.11.0; EC:2.7.10.0)	[147]
AnS2LG9m	An	S2	Gal1056, GxO	9	BX679533-1530, BX679533-1669	BX679533	cbs domain-containing protein cbscbspb3-like	[157]
AnS2LG9m Fv’Fm’S2LG9i	An	S2	Gal1056, GxO	9	AL750270-682	AL750270	chlorophyll a-b binding protein chloroplastic-like	[151]
Fv’Fm’S2LG1_2m	Fv'Fm'	S2	Oria6, GxO	1	i06614s674	isotig06614	Chlorophyll a-b binding protein type I, chloroplastic (CAB) (LHCP)	[151]
AnS2LG6m Fv’Fm’S1LG6m1 Fv’Fm’S1LG6m2 Fv’Fm’S2LG6m Fv’Fm’S3LG6m Fv’Fm’S2LG6i Fv’Fm’S3LG6i	An Fv'Fm'	S2 S1, S2, S3	Oria6, GxO	6	F51TW9001AUTFB-283, F51TW9001AUTFB-930	F51TW9001AUTFB	chloroplast j-like domain 1-containing protein	[130]
Fv’Fm’S2LG7i SLAS3LG7i	Fv'Fm' SLA	S1 S3	Oria6, GxO	7	F51TW9001C5W5N-290, F51TW9001C5W5N-564	F51TW9001C5W5N	chloroplast stem-loop binding protein of 41 kda chloroplastic-like	[135]
Fv’Fm’S2LG3_1m	Fv'Fm'	S2	Gal1056, GxO	3	BX250949-425	BX250949	cinnamoyl- reductase 1-like	[152]
gsw S1LG10i	gsw	S1	Oria6, GxO	10	BX255601-1425	BX255601	cmp-sialic acid transporter 4-like	[138]
SLAS1LG12f SLAS2LG12f	SLA	S1, S2	Gal1056	12	i18677s311	isotig18677	coronatine-insensitive 1	[163]
AnS2LG9m	An	S2	Gal1056, Oria6, GxO	9	AL749631-1295, AL749631-1471	AL749631	d-3-phosphoglycerate chloroplastic-like	[158]
gsw S1LG7_1f gsw S1LG7i WUEiS1LG7_1f ΦPSII S2LG7i ΦPSII S3LG7i SLAS1LG7i SLAS3LG7_1f SLAS3LG7i	gsw WUEi ΦPSII SLA	S1 S1 S2, S3 S1, S3	Oria6, GxO	5	FN696780-419	FN696780	DELLA protein RGL2	[141]
AnS2LG9m	An	S2	Gal1056, Oria6, GxO	9	BX255280-229, BX255280-898	BX255280	dihydrolipoyl dehydrogenase 1	[176]
SLAS1LG12f SLAS2LG12f	SLA	S1, S2	Gal1056, GxO	12	F51TW9001BOM26-712	F51TW9001BOM26	Ethylene-responsive transcription factor 12	[161]
Fv’Fm’S2LG1_2m	Fv'Fm'	S2	Oria6, GxO	1	i15801s367	isotig15801	Ethylene-responsive transcription factor 1B, putative	[140]
SLAS1LG12f SLAS2LG12f	SLA	S1, S2	Gal1056, GxO	12	CT575341-960	CT575341	geranylgeranyl transferase type-1 subunit beta-like	[131]
AnS2LG4m	An	S2	Oria6, GxO	4	i08536s3	isotig08536	Glyceraldehyde-3-phosphate dehydrogenase	[145]
gsw S2LG5f WUEiS2LG5f WUEiS2LG5i SLAS1LG5f	gsw	S2	Oria6, GxO	5	CR392266-534	CR392266	Glycine-rich protein 2b	[142, 154]
AnS2LG9m Fv’Fm’S2LG9i	An Fv'Fm'	S2 S2	Gal1056	9	i12773s227pg	isotig12773	GTP-binding nuclear protein Ran-1 (Ras-related nuclear protein 1)	[167]
AnS2LG6m Fv’Fm’S1LG6m1 Fv’Fm’S1LG6m2 Fv’Fm’S2LG6m Fv’Fm’S3LG6m δ13C S1LG6i Fv’Fm’S2LG6i Fv’Fm’S3LG6i	Fv'Fm' An δ13C	S1, S2, S3 S2 S1	Oria6, GxO	6	F51TW9001CXU1D-1264	F51TW9001CXU1D	heat shock protein 91	[175]
Fv’Fm’S2LG7i Fv’Fm’S3LG7i ΦPSII S3LG7i SLAS1LG7i SLAS3LG7i	Fv'Fm' ΦPSII SLA	S2, S3 S3 S1, S3	Oria6, GxO	7	CR393803-1085	CR393803	histone chaperone	[116]
gsw S1LG10i	gsw	S1	Oria6, GxO	10	CT579214-1058	CT579214	hydroxyacylglutathione hydrolase mitochondrial-like	[170]
gsw S2LG5f WUEiS2LG5f WUEiS2LG5i SLAS1LG5f	gsw WUEi SLA	S2 S2 S1	Oria6, GxO	5	i11178s499pg, i11178s959pg	isotig11178	Malate dehydrogenase	[125, 126]
Fv’Fm’S1LG7i Fv’Fm’S2LG7i	Fv'Fm'	S1, S2	Oria6, GxO	7	CT582889-878	CT582889	mixta-like transcription factor (Myb)	[115]
gsw S2LG5f gsw S2LG5i WUEiS2LG5f WUEiS2LG5i Fv’Fm’S2LG5f SLAS1LG5f SLAS2LG5f SLAS3LG5f	gsw WUEi Fv'Fm' SLA	S2 S2 S2 S1, S2,S3	Gal1056, Oria6, GxO	5	BX254517-1403	BX254517	NADH dehydrogenase [ubiquinone] iron-sulfur protein 1, mitochondrial (EC 1.6.5.3) (EC 1.6.99.3) (Protein EMBRYO DEFECTIVE 1467)	[136, 168]
AnS2LG9m Fv’Fm’S2LG9i	An Fv'Fm'	S2 S2	Oria6, GxO	9	F51TW9001A7SSS-544	F51TW9001A7SSS	N-carbamoylputrescine amidase (Nitrilase-like protein 1)	[149]
Fv’Fm’S2LG1_2m	Fv'Fm'	S2	Oria6, GxO	1	BX251132-467, BX251132-579	BX251132	peroxiredoxin- chloroplastic-like	[124]
gsw S2LG5f WUEiS2LG5f WUEiS2LG5i SLAS1LG5f	gsw WUEi SLA	S2 S2 S1, S2,S3	Gal1056, GxO	5	F51TW9001D9825-775	F51TW9001D9825	phospholipase c 3-like	[127, 128]
gsw S1LG10i	gsw	S1	Oria6, GxO	10	BX676885-841	BX676885	phospholipid hydroperoxide glutathione peroxidase	[160]
AnS2LG9m	An	S2	Oria6, GxO	9	i13066s710, i13066s869	isotig13066	Photosystem II reaction center psb28 protein	[174]
AnS2LG9m	An	S2	Oria6, GxO	9	F51TW9001B2PVR-484	F51TW9001B2PVR	plastocyanin chloroplast	[144]
AnS2LG9m	An	S2	Oria6, GxO	9	i11937s1104	isotig11937	Predicted protein	[165]
gsw S2LG5f WUEiS2LG5f WUEiS2LG5i Fv’Fm’S2LG5f SLAS1LG5f SLAS2LG5f SLAS3LG5f	gsw WUEi Fv'Fm' SLA	S2 S2 S2 S1, S2,S3	Gal1056	5	F51TW9001BEO52-378	F51TW9001BEO52	Probable cation-transporting ATPase	[150]
gsw S2LG5f WUEiS2LG5f WUEiS2LG5i SLAS1LG5f	gsw WUEi SLA	S2 S2 S1	Gal1056, GxO	5	BX680335-328	BX680335	probable serine threonine-protein kinase at1g01540-like (EC:2.7.11.0; EC:2.7.10.0)	[147]
AnS2LG9m	An	S2	Gal1056, GxO	9	BX249152-390	BX249152	prolyl 4-hydroxylase alpha subunit-like protein	[123]
gsw S1LG7_1f WUEiS1LG7_1f SLAS3LG7_1f	gsw WUEi SLA	S1 S1 S3	Gal1056, GxO	7	BX784219-679	BX784219	protein dr1 homolog	[134]
Fv’Fm’S1LG7_2f Fv’Fm’S1LG7i ΦPSII S1LG7_2f SLAS3LG7i	Fv'Fm' ΦPSII SLA	S1 S1 S3	Gal1056, Oria6, GxO	7	m746, m747, m751	Myb1	r2r3 myb transcription factor	[115]
Fv’Fm’S1LG7_2f Fv’Fm’S1LG7i ΦPSII S1LG7_2f SLAS3LG7i	Fv'Fm' ΦPSII SLA	S1 S1 S3	Oria6, GxO	7	Myb1-906	Myb1	r2r3 myb1 transcription factor	[115]
gsw S2LG5f WUEiS2LG5f SLAS1LG5f	gsw WUEi SLA	S2 S2 S1	Oria6, GxO	5	m1275	CT_3397	ras-related protein rab7	[159]
AnS2LG9m Fv’Fm’S2LG9i	An	S2 S2	Gal1056	9	BX250307-1871	BX250307	serine threonine-protein kinase ht1-like	[172]
gsw S2LG5i WUEiS2LG5i	gsw WUEi	S2 S2	Oria6, GxO	5	BX251120-1460, BX251120-676	BX251120	serine threonine-protein phosphatase pp2a catalytic subunit-like (EC:3.1.3.16)	[164, 179]
AnS2LG9m Fv’Fm’S2LG9i	An Fv'Fm'	S2 S2	Oria6, GxO	9	i12900s802	isotig12900	Serine/threonine protein kinase, putative (EC 2.7.10.2)	[147]
Fv’Fm’S1LG6m1 Fv’Fm’S2LG6i Fv’Fm’S3LG6i	Fv'Fm'	S2	Gal1056, GxO	6	BX255021-1553, BX255021-1558	BX255021	soluble secretory phospholipase a2 receptor	[162]
AnS2LG9m	An	S2	Gal1056, GxO	9	AL751081-200	AL751081	tsi1-interacting protein tsip1	[146]
AnS2LG9m	An	S2	Gal1056, GxO	9	i11593s411pg	isotig11593	Type II chlorophyll a /b-binding protein	[166]
gsw S2LG5f WUEiS2LG5f SLAS1LG5f	gsw WUEi SLA	S2 S2 S1	Gal1056, Oria6, GxO	5	m659	CT_2438	ubiquitin extension protein	[156]
gsw S2LG5f WUEiS2LG5f WUEiS2LG5i Fv’Fm’S2LG5f SLAS1LG5f	gsw WUEi Fv'Fm' SLA	S2 S2 S2 S1	Oria6, GxO	5	i12372s402pg	isotig12372	V-type proton ATPase subunit d1 (V-ATPase subunit d1) (Vacuolar H(+)-ATPase subunit d isoform 1) (Vacuolar proton pump subunit d1)	[133, 139, 178]
ΦPSII S1LG8_2m	ΦPSII	S1	Oria6, GxO	8	BX249015-289	BX249015	v-type proton atpase subunit d2	[171]
gsw S2LG5f WUEiS2LG5f WUEiS2LG5i Fv’Fm’S2LG5f SLAS1LG5f	gsw WUEi Fv'Fm' SLA	S2 S2 S2 S1	Oria6, GxO	5	BX249015-204	BX249015	V-type proton ATPase subunit d2 (V-ATPase subunit d2) (Vacuolar H(+)-ATPase subunit d isoform 2) (Vacuolar proton pump subunit d2)	[133, 139, 178]
AnS2LG9m Fv’Fm’S2LG9i	An	S2 S2	Oria6, GxO	9	F7JJN6E01BDHKE-379	F7JJN6E01BDHKE	wd repeat-containing protein 76-like	[177]
gsw S2LG5f gsw S2LG5i WUEiS2LG5f WUEiS2LG5i Fv’Fm’S2LG5f SLAS1LG5f SLAS2LG5f SLAS3LG5f	gsw WUEi Fv'Fm' SLA	S2 S2 S2 S1, S2,S3	Oria6, GxO	5	BX680096-1183	BX680096	xyloglucan endotransglucosylase hydrolase protein 9	[137]
gsw S2LG5f WUEiS2LG5f WUEiS2LG5i Fv’Fm’S2LG5f SLAS1LG5f	gsw WUEi Fv'Fm' SLA	S2 S2 S2 S1	Gal1056, GxO	5	CT582219-1777	CT582219	zinc finger	[153, 169, 173]
